# Supplementary material for: Hepatitis E virus infects human testicular tissue and Sertoli cells
Source: Emerg Microbes Infect. 2024 Mar 22;13(1):2332657. doi: 10.1080/22221751.2024.2332657 (PMC11057402; doi:10.1080/22221751.2024.2332657)
Supplement: Supplementary_Table_S1 [file TEMI_A_2332657_SM5726.xlsx]

## Sheet: Sheet1
Gene ID	baseMean	log2FoldChange	lfcSE	stat	pvalue	padj
AGBL1	185.054	-5.3342	0.650346	-8.2021	2.36225e-16	4.3423e-12
LOC103347352	101.716	-4.74224	0.691833	-6.8546	7.15105e-12	6.57253e-08
KCNJ1	72.5203	22.024	3.29309	6.68795	2.26323e-11	1.38675e-07
LOC108175989	56.2087	21.6697	3.28669	6.59315	4.30587e-11	1.49616e-07
CLRN3	60.1764	21.6172	3.28778	6.57499	4.8655e-11	1.49616e-07
CLDN8	50.2572	21.5141	3.28579	6.54762	5.84622e-11	1.49616e-07
LOC103351356	52.241	21.4667	3.28585	6.53307	6.44332e-11	1.49616e-07
AFM	48.4938	21.4618	3.28589	6.5315	6.51141e-11	1.49616e-07
LOC108175710	43.2036	21.3037	3.287	6.4812	9.0996e-11	1.69867e-07
LOC103348989	42.9831	21.2967	3.2871	6.47887	9.24096e-11	1.69867e-07
LOC100341069	60.3968	21.1908	3.28786	6.44518	1.15463e-10	1.77254e-07
LOC100346433	61.0581	21.1877	3.28808	6.44381	1.16513e-10	1.77254e-07
GCG	39.0155	21.162	3.28975	6.4327	1.25356e-10	1.77254e-07
SLC22A2	35.9295	21.045	3.29298	6.39087	1.64949e-10	1.86425e-07
LOC103349774	35.7091	21.0388	3.29326	6.38844	1.67591e-10	1.86425e-07
DEFB114	59.956	20.9919	3.28771	6.38496	1.71438e-10	1.86425e-07
LOC103345806	72.1838	-5.08846	0.797555	-6.38007	1.77009e-10	1.86425e-07
LOC108176800	34.8274	21.0029	3.29439	6.37535	1.82551e-10	1.86425e-07
LOC103348611	34.1661	20.9777	3.29537	6.36581	1.94268e-10	1.87949e-07
LOC108177416	32.8435	20.9173	3.29729	6.34378	2.24193e-10	2.06056e-07
LOC108175390	281.78	-5.36902	0.851037	-6.3088	2.81211e-10	2.43334e-07
LOC103351576	407.824	-3.42625	0.543558	-6.30338	2.91227e-10	2.43334e-07
ATP6V1G3	29.3167	20.7614	3.30495	6.28191	3.34445e-10	2.67295e-07
LOC108175988	26.892	20.6399	3.31192	6.23199	4.60536e-10	3.52732e-07
LOC108176091	295.702	-5.27889	0.856085	-6.16632	6.98978e-10	5.01305e-07
LOC103348560	24.0265	20.4852	3.32334	6.16405	7.09059e-10	5.01305e-07
GALNT5	23.1448	20.4357	3.32784	6.14083	8.20891e-10	5.58875e-07
LOC100339578	22.4835	20.3909	3.33151	6.1206	9.32242e-10	5.90913e-07
LOC108178427	22.4835	20.3909	3.33151	6.1206	9.32242e-10	5.90913e-07
RAB17	22.2631	20.3782	3.3328	6.11444	9.68937e-10	5.937e-07
LOC108176083	17.4137	20.0409	3.37042	5.94611	2.74596e-09	1.57738e-06
TDGF1	17.4137	20.0409	3.37042	5.94611	2.74596e-09	1.57738e-06
LOC103349199	895.086	-5.40844	0.912979	-5.92394	3.14312e-09	1.74791e-06
OPN5	98.4406	-4.04788	0.683844	-5.91931	3.23299e-09	1.74791e-06
LOC103350308	139.968	-4.41192	0.764644	-5.7699	7.93181e-09	4.16579e-06
C18H10orf120	605.709	-3.96271	0.697215	-5.68363	1.31864e-08	6.73313e-06
LOC100342469	50.4839	-4.88349	0.86087	-5.67274	1.40531e-08	6.98173e-06
LOC100340294	58.63	-4.20688	0.742686	-5.66442	1.47525e-08	7.13635e-06
TICAM2	240.359	-4.32073	0.768799	-5.62011	1.90841e-08	8.99497e-06
LOC108178503	31.3133	-8.80712	1.59791	-5.51166	3.55464e-08	1.63354e-05
C15H4orf36	287.367	-3.64686	0.666143	-5.4746	4.3851e-08	1.96602e-05
LOC108177200	49.2857	-4.02609	0.743662	-5.41387	6.16774e-08	2.69942e-05
LOC108177968	154.596	-3.7595	0.698974	-5.3786	7.50687e-08	3.2091e-05
LOC100344521	999.351	-3.96963	0.74671	-5.31616	1.05979e-07	4.42751e-05
TM4SF18	133.307	3.64343	0.688093	5.29497	1.19038e-07	4.86255e-05
TEX43	338.164	-3.67726	0.695854	-5.28452	1.26032e-07	5.03635e-05
LOC103348678	525.19	-3.61998	0.689935	-5.24683	1.54736e-07	6.05183e-05
CSTL1	237.987	-3.68027	0.702659	-5.23764	1.62645e-07	6.22864e-05
LOC103348061	47.0385	-4.52515	0.866033	-5.22514	1.74021e-07	6.52829e-05
LOC100338379	52.3218	-4.03464	0.773322	-5.21727	1.81575e-07	6.67541e-05
LOC108175962	28.2969	-8.66006	1.67456	-5.17153	2.32184e-07	8.36863e-05
STAB2	108.025	-3.87801	0.751397	-5.16106	2.45551e-07	8.68024e-05
LOC100349122	36.5954	-4.3816	0.849991	-5.15488	2.53799e-07	8.70038e-05
LOC108178874	294.262	-4.21571	0.818019	-5.15356	2.55587e-07	8.70038e-05
LOC103346828	56.7963	-5.35853	1.04095	-5.14776	2.63622e-07	8.81072e-05
PRSS16	33.709	-4.80826	0.945579	-5.08499	3.67641e-07	0.000120678
LOC100344773	418.867	-4.07172	0.802063	-5.07656	3.84321e-07	0.00012394
C19H17orf107	179.769	-3.61827	0.713636	-5.07019	3.97412e-07	0.000125952
LOC103352030	146.992	-3.62431	0.715446	-5.06581	4.06659e-07	0.000126698
CYSLTR2	56.1084	5.4309	1.0777	5.03936	4.67084e-07	0.000143099
LOC100341327	428.919	-4.08963	0.827264	-4.94356	7.67106e-07	0.000231163
LOC100342980	71.5851	-4.38525	0.894492	-4.9025	9.46228e-07	0.000280541
B3GNT4	161.593	-2.7478	0.562353	-4.88625	1.02772e-06	0.000299867
LOC108178091	50.9939	-4.20521	0.862558	-4.87528	1.08653e-06	0.000312072
C4H20orf141	103.012	-4.49622	0.92454	-4.86319	1.15508e-06	0.000326656
ATP7B	1054.11	-2.41932	0.498696	-4.85129	1.22663e-06	0.000341634
LOC103348068	91.9535	-4.45904	0.919807	-4.84781	1.24835e-06	0.000342495
LOC108175606	128.35	-3.30058	0.687647	-4.79982	1.58809e-06	0.000429297
LOC100009097	241.729	5.1597	1.0808	4.77395	1.80644e-06	0.000481245
GPAT4	5704.79	-2.39033	0.502447	-4.75738	1.96121e-06	0.000515015
LOC108178937	68.6177	-3.83807	0.807609	-4.75238	2.01035e-06	0.000520484
LOC108176491	59.9655	-4.07707	0.859376	-4.74422	2.09307e-06	0.000534372
LOC103348178	48.9914	-4.9371	1.04894	-4.70675	2.51698e-06	0.000633796
LOC100351516	28.2466	-6.75126	1.44003	-4.68827	2.75518e-06	0.000684402
RASAL1	193.656	3.93836	0.840703	4.6846	2.8051e-06	0.000687512
LOC103346470	26.0201	-5.63902	1.20522	-4.67883	2.8851e-06	0.000697814
PAPPA	527.046	-3.71022	0.797534	-4.65211	3.2856e-06	0.000782979
LOC103346318	38.9651	-4.2039	0.904102	-4.64981	3.3224e-06	0.000782979
VAX2	396.8	-3.69326	0.796569	-4.63646	3.54422e-06	0.000818171
LOC103345061	354.325	-3.78916	0.817421	-4.6355	3.56075e-06	0.000818171
LOC100358140	85.7957	-6.23782	1.34734	-4.62972	3.66163e-06	0.000830964
ZFHX2	349.784	-3.03132	0.655711	-4.62295	3.78315e-06	0.00084807
LOC100338953	26.1689	-6.10506	1.32191	-4.61837	3.86764e-06	0.000856566
CCDC188	1143.71	-3.52416	0.768787	-4.58405	4.56053e-06	0.000997997
TSSK3	707.616	-3.49815	0.763837	-4.57971	4.65629e-06	0.00100696
CCDC179	173.897	-3.50381	0.765948	-4.57448	4.77404e-06	0.00102042
LOC100358574	640.282	-4.3416	0.950782	-4.56635	4.96287e-06	0.00104859
SH2D4A	668.773	-2.65314	0.581787	-4.56033	5.10739e-06	0.00106686
LOC103351433	40.2953	-4.46106	0.980902	-4.54791	5.41802e-06	0.00111904
AKAP1	8478.34	-3.65658	0.808155	-4.52461	6.05073e-06	0.00123583
LOC108177100	169.339	-4.24961	0.940096	-4.52041	6.17207e-06	0.00124676
LOC100344965	47.9725	-5.2884	1.17659	-4.4947	6.96693e-06	0.00139202
LOC103350790	67.4825	-3.48976	0.777722	-4.48715	7.21829e-06	0.00142674
FAM46C	5156.2	-3.30444	0.737706	-4.47934	7.48735e-06	0.00146418
LOC108178830	19.8933	-7.17599	1.6043	-4.47299	7.71352e-06	0.00149253
LOC108175831	15.4078	-7.78315	1.74664	-4.45608	8.34728e-06	0.00159833
CDKN2AIP	2088.84	-2.66251	0.59811	-4.45153	8.52596e-06	0.00161571
LOC108177693	61.5542	-3.47795	0.781904	-4.44805	8.66517e-06	0.00162534
LOC100353361	58.3933	4.29191	0.966168	4.44219	8.90458e-06	0.00165337
EFCAB13	63.2102	-3.48385	0.785767	-4.43369	9.26326e-06	0.00170277
HIPK1	3569.46	-2.28536	0.515983	-4.42913	9.46138e-06	0.00172197
RNF133	1191.08	-3.86676	0.873719	-4.42564	9.61586e-06	0.00173293
LOC100346346	29.3829	-5.50888	1.24641	-4.41979	9.87985e-06	0.00176322
CADM4	465.339	-2.18563	0.496476	-4.40229	1.07115e-05	0.00189325
LOC108177082	108.711	-4.17144	0.951719	-4.38305	1.17027e-05	0.00204876
LOC103349110	30.4133	-4.97674	1.1367	-4.37822	1.19652e-05	0.00207494
LOC100348552	76.9774	-3.70758	0.848151	-4.37137	1.23469e-05	0.00212114
MMP2	1212.64	2.82457	0.646775	4.36716	1.25871e-05	0.00214236
LOC103345186	240.122	-3.49429	0.801287	-4.36085	1.29558e-05	0.00216572
IQCF3	295.198	-3.4942	0.801278	-4.36078	1.29599e-05	0.00216572
FAM220A	1390.87	-2.83598	0.651858	-4.35062	1.35754e-05	0.00224813
C16H1orf100	146.277	-3.07672	0.709503	-4.33644	1.44808e-05	0.00237667
LOC100342017	171.831	-4.08236	0.944599	-4.32179	1.54769e-05	0.00251767
FBXO30	1732.16	-2.61504	0.605952	-4.31559	1.59174e-05	0.00256661
LOC103348086	157.046	-3.95878	0.918914	-4.3081	1.64662e-05	0.00263202
LOC103345235	1112.52	-3.81019	0.885072	-4.30495	1.67021e-05	0.0026467
UNC93A	261.916	-2.822	0.656331	-4.29966	1.71063e-05	0.00268758
LOC108178066	74.17	-3.59075	0.835678	-4.29681	1.73276e-05	0.00269929
LOC108175709	54.4117	-3.64621	0.84927	-4.29334	1.76003e-05	0.00271873
LOC103351754	73.8351	-3.10291	0.723628	-4.28799	1.80296e-05	0.00273188
LOC103347850	40.9923	-4.00754	0.935004	-4.28612	1.81817e-05	0.00273188
LPIN1	11015	-3.39448	0.792119	-4.28532	1.82479e-05	0.00273188
GALNT7	373.566	-2.36817	0.552674	-4.28493	1.82799e-05	0.00273188
LOC103351533	81.096	-3.20992	0.749855	-4.28072	1.86291e-05	0.00274592
ZNF250	553.588	-2.35905	0.55154	-4.2772	1.89263e-05	0.00274592
LOC103352015	101.791	-4.70897	1.101	-4.27699	1.89433e-05	0.00274592
LOC103349138	666.711	-3.96931	0.928133	-4.27666	1.89714e-05	0.00274592
rna44168	96.2065	5.21552	1.22027	4.27406	1.91945e-05	0.00275651
PCDH7	797.377	-2.59542	0.60793	-4.26928	1.96107e-05	0.00279446
LOC103348509	95.3272	-3.48903	0.818023	-4.2652	1.99727e-05	0.00282415
TMEM239	1130.87	-3.90617	0.916963	-4.2599	2.04517e-05	0.00286979
TMEM151B	194.141	-4.12467	0.968974	-4.25674	2.07433e-05	0.00287699
LOC103347636	40.6819	-3.91139	0.919184	-4.25529	2.0878e-05	0.00287699
CDRT4	1824.43	-3.71979	0.874485	-4.25369	2.10272e-05	0.00287699
LOC100338405	94.7331	9.66365	2.2724	4.25261	2.1129e-05	0.00287699
GRIN2B	534.467	-3.8299	0.902227	-4.24494	2.18648e-05	0.00293487
LOC100357425	51.8365	-4.41553	1.04021	-4.24486	2.18734e-05	0.00293487
LRIT1	58.9453	-3.93257	0.926844	-4.24296	2.20589e-05	0.0029383
TSSK6	2181.14	-3.91626	0.923717	-4.23968	2.23839e-05	0.00296015
MLLT11	165.531	-2.87307	0.678581	-4.23394	2.29628e-05	0.00301501
DGKH	1178.21	-4.02055	0.950854	-4.22836	2.35401e-05	0.0030689
SGIP1	746.129	-3.22041	0.762414	-4.22396	2.40046e-05	0.00310741
TIMD4	448.134	-3.46509	0.822044	-4.21521	2.49543e-05	0.00318761
LOC100344065	142.699	-3.93337	0.93317	-4.21506	2.49709e-05	0.00318761
IL1A	483.927	-3.70418	0.879523	-4.21158	2.53593e-05	0.00321486
HIC2	441.959	-2.17721	0.517262	-4.2091	2.56394e-05	0.00322811
IQSEC3	57.9372	-3.35026	0.796832	-4.20448	2.61689e-05	0.00325483
LOC100352692	361.099	-3.96669	0.943517	-4.20416	2.62058e-05	0.00325483
GNG11	912.02	5.2213	1.24261	4.2019	2.64687e-05	0.00326506
HK1	10419.7	-3.25553	0.77505	-4.20041	2.66434e-05	0.00326506
LOC100356472	268.703	3.18285	0.760642	4.18442	2.85895e-05	0.00348034
USP53	420.894	-2.27796	0.546256	-4.17013	3.04424e-05	0.00368153
LOC100347655	13.3266	-7.57361	1.81748	-4.1671	3.08495e-05	0.00370638
LOC103351146	155.231	-4.11671	0.989753	-4.15933	3.19189e-05	0.00380996
LOC100339545	41.0226	-3.83732	0.923615	-4.15468	3.25748e-05	0.00383344
ITPRIPL1	2106.29	-3.7166	0.894661	-4.1542	3.26432e-05	0.00383344
SPPL2C	1680.68	-4.2602	1.02587	-4.15277	3.28471e-05	0.00383344
LOC103346021	51.2689	-5.13558	1.23688	-4.15206	3.29498e-05	0.00383344
LOC103349864	55.195	-3.72821	0.898426	-4.14971	3.32897e-05	0.00384212
LOC103345630	91.1371	-3.60749	0.869922	-4.14691	3.36993e-05	0.00384212
LOC103348116	45.9553	-4.3976	1.06069	-4.14599	3.38353e-05	0.00384212
LOC103352206	46.4942	-3.68711	0.889482	-4.14523	3.39468e-05	0.00384212
LOC103349330	20.5651	-5.31332	1.28205	-4.14441	3.40695e-05	0.00384212
LOC100349887	1048.76	-4.50941	1.08863	-4.14228	3.43874e-05	0.00385433
LOC100338115	16.6427	-5.97403	1.44416	-4.13669	3.5235e-05	0.0039254
RUNX1T1	916.95	-2.93828	0.710602	-4.13492	3.55083e-05	0.00393201
ATL3	3994.27	-2.62972	0.636388	-4.13226	3.59218e-05	0.00395398
CPEB3	2149.84	-3.10225	0.751889	-4.12594	3.69218e-05	0.0040352
LOC103352368	805.145	-3.94002	0.955472	-4.12364	3.72932e-05	0.0040352
SLC25A5	1418.39	2.49483	0.60503	4.12349	3.73182e-05	0.0040352
LOC100358219	60.8338	-3.58581	0.869937	-4.12192	3.75728e-05	0.00403896
LOC100352479	279.094	-3.59881	0.87398	-4.11772	3.82634e-05	0.00408929
OLFML2A	532.221	-3.3591	0.818911	-4.10191	4.09746e-05	0.00431386
LOC103348442	89.9986	-3.66968	0.894646	-4.10183	4.09898e-05	0.00431386
GLRA3	26.5062	-4.86327	1.18599	-4.1006	4.12075e-05	0.00431386
MORN3	613.792	-3.06276	0.747004	-4.10007	4.13034e-05	0.00431386
NCOA7	1116.4	-3.3054	0.807408	-4.09385	4.24275e-05	0.00439871
LOC100356626	1663.76	-2.66459	0.651066	-4.09265	4.2647e-05	0.00439871
LOC103348093	49.5338	-3.70538	0.906286	-4.08853	4.3411e-05	0.00439871
EXOG	89.4104	-3.34375	0.817885	-4.08829	4.34567e-05	0.00439871
LOC103346294	46.1709	-4.59782	1.12478	-4.08774	4.35591e-05	0.00439871
RELN	606.441	-3.3079	0.809293	-4.08739	4.36258e-05	0.00439871
LOC100344635	513.211	-2.89032	0.707282	-4.08651	4.37909e-05	0.00439871
LOC100343514	43.0068	-4.04539	0.990977	-4.08222	4.46071e-05	0.00445173
ACER3	499.002	-3.1762	0.778251	-4.0812	4.48038e-05	0.00445173
LOC100354444	474.821	-3.42728	0.840029	-4.07995	4.50452e-05	0.00445173
SCNN1B	328.704	-2.8891	0.708453	-4.07804	4.54169e-05	0.00445762
LOC100338042	649.051	-3.33348	0.817598	-4.07716	4.55899e-05	0.00445762
FBXO24	1717.74	-3.3989	0.834554	-4.07272	4.64679e-05	0.00449873
LOC103350453	53.7847	-3.76441	0.924566	-4.07155	4.67022e-05	0.00449873
LRRC69	100.316	-3.49865	0.859429	-4.0709	4.68324e-05	0.00449873
LOC103349310	74.2922	-3.69238	0.907192	-4.07012	4.69893e-05	0.00449873
LOC100338646	811.727	-3.96597	0.975569	-4.06529	4.79732e-05	0.00456556
LOC103345025	55.8968	-2.72435	0.670317	-4.06427	4.8184e-05	0.00456556
ADAM6A	1176.62	-3.88571	0.956367	-4.06299	4.84471e-05	0.00456695
WBP2NL	734.006	-3.47257	0.855243	-4.06033	4.90024e-05	0.00459573
LOC103346818	23.5072	-4.08795	1.00775	-4.05653	4.98075e-05	0.00463433
LOC103351332	251.742	-3.77954	0.931838	-4.05601	4.99183e-05	0.00463433
LOC108175452	431.602	-3.37015	0.831872	-4.05129	5.09366e-05	0.00470511
SCG2	52.1142	-4.33546	1.07083	-4.04869	5.15056e-05	0.00471489
SPZ1	4732.36	-3.87246	0.956526	-4.04846	5.15555e-05	0.00471489
LOC108177576	39.02	-3.62867	0.897613	-4.04258	5.28668e-05	0.00479021
ATAD1	2132.84	-2.56864	0.635586	-4.04137	5.31404e-05	0.00479021
CLPB	5973.15	-3.02947	0.749633	-4.04128	5.31609e-05	0.00479021
LOC100339496	58.2211	-3.86266	0.958519	-4.02983	5.58184e-05	0.00500514
INPP4B	503.207	-3.31429	0.824554	-4.0195	5.83215e-05	0.0052042
MYBPC3	45.9096	-3.4237	0.852401	-4.01653	5.90603e-05	0.00524467
EDEM1	1640.8	-2.92097	0.727858	-4.01311	5.99238e-05	0.00529576
EDN1	88.1861	4.15196	1.03621	4.00688	6.15255e-05	0.0054113
LOC103351635	395.023	-4.38147	1.09436	-4.00367	6.2367e-05	0.00545919
LOC103350570	30.2012	-3.74974	0.940426	-3.98728	6.68347e-05	0.0057973
LOC103352537	2098.96	-4.37553	1.09762	-3.98639	6.70873e-05	0.0057973
KATNBL1	517.097	-2.24169	0.56238	-3.98607	6.71757e-05	0.0057973
TMEM191C	827.296	-3.76214	0.946175	-3.97616	7.00376e-05	0.00601604
ANKRD60	306.552	-3.95747	0.996293	-3.9722	7.12125e-05	0.0060885
TP53TG5	771.894	-3.15354	0.794938	-3.96703	7.27738e-05	0.00619319
LOC103351421	86.5511	-3.3817	0.854958	-3.9554	7.64079e-05	0.00647249
SLFNL1	850.327	-3.31798	0.839308	-3.95323	7.71043e-05	0.00648605
PDPK1	430.408	-3.46187	0.876	-3.95191	7.75302e-05	0.00648605
ACE	12135	-3.84009	0.971778	-3.95161	7.76266e-05	0.00648605
WBSCR28	711.812	-3.61225	0.914383	-3.95047	7.79966e-05	0.00648748
C19H17orf50	404.67	-2.48705	0.630006	-3.94766	7.89177e-05	0.00653453
LOC100342554	19.9079	-4.87927	1.23799	-3.94129	8.10455e-05	0.00668062
ABHD16B	333.476	-2.98962	0.760144	-3.93296	8.39056e-05	0.0068855
CDYL2	291.639	-2.35705	0.599651	-3.9307	8.46993e-05	0.00689919
LOC108178200	104.222	-4.28479	1.09018	-3.93034	8.48267e-05	0.00689919
AZIN2	2468.42	-3.25775	0.829138	-3.92908	8.52718e-05	0.00689919
LOC108177371	80.9685	-3.62294	0.922404	-3.92771	8.57574e-05	0.00689919
LOC103348111	27.5743	-3.60246	0.917512	-3.92633	8.62516e-05	0.00689919
HIVEP3	733.714	-2.79548	0.712019	-3.92613	8.63244e-05	0.00689919
RNF44	1438.94	-2.37518	0.605715	-3.92129	8.80776e-05	0.00700884
FMO1	147.866	7.25573	1.85196	3.91786	8.93393e-05	0.00705584
DNAJB8	3718.05	-3.82992	0.977621	-3.9176	8.94359e-05	0.00705584
SLC36A1	776.303	-2.70871	0.692488	-3.91156	9.1701e-05	0.00720362
FAM71B	1604.9	-3.43904	0.879613	-3.90972	9.24042e-05	0.00722086
AKAP12	9041.93	-2.0582	0.526679	-3.90788	9.31096e-05	0.00722086
TMEFF1	543.806	-2.78549	0.712885	-3.90735	9.33157e-05	0.00722086
ZSWIM6	708.944	-2.24556	0.574769	-3.90689	9.34917e-05	0.00722086
CLMN	5972.09	-3.59243	0.919899	-3.90524	9.41314e-05	0.00723985
LOC100349258	20.4105	-4.16457	1.06801	-3.89938	9.6441e-05	0.00737403
LOC103346075	35.2801	-3.91021	1.00326	-3.89749	9.71957e-05	0.00737403
LEMD1	506.728	-3.53936	0.908237	-3.89695	9.74105e-05	0.00737403
GEMIN4	3599.1	-2.91627	0.748479	-3.89626	9.76914e-05	0.00737403
ADAM6	972.537	-4.2917	1.10163	-3.89578	9.78818e-05	0.00737403
TRPM1	357.497	-2.96179	0.760684	-3.89359	9.87706e-05	0.00741062
LOC103352467	1493.67	-3.31909	0.852907	-3.8915	9.96263e-05	0.00744444
C6H16orf82	7182.57	-3.95264	1.01745	-3.88484	0.000102399	0.00762064
LOC100339138	524.706	-3.46185	0.894136	-3.87173	0.000108066	0.00800994
FAM71C	3039.5	-3.54807	0.916764	-3.87021	0.000108741	0.00801386
MUC21	23.5773	-4.68571	1.21089	-3.86965	0.000108991	0.00801386
CCNY	3772.94	-2.33904	0.605541	-3.86273	0.000112126	0.00820634
GPR63	174.688	-2.15169	0.557155	-3.86192	0.000112501	0.00820634
SLC6A6	4488.33	-3.37811	0.876582	-3.85373	0.000116332	0.00845227
SLC22A8	33.3185	-3.76586	0.978301	-3.84939	0.000118414	0.00853707
LOC103350577	58.3567	-3.53557	0.918484	-3.84936	0.000118428	0.00853707
NSUN4	1275.84	-2.42014	0.628972	-3.84777	0.000119197	0.0085589
C10H7orf31	1345.25	-3.2131	0.835917	-3.84381	0.000121141	0.00866462
EIF5A2	328.485	-1.9978	0.520127	-3.841	0.000122536	0.00872333
LOC100357148	466.237	2.75995	0.718691	3.84025	0.000122911	0.00872333
LOC100349472	124.144	-4.64862	1.21109	-3.8384	0.000123841	0.00875556
LOC100346276	1549.3	2.85302	0.744351	3.83289	0.000126647	0.00889499
F12	84.1331	-3.23416	0.84407	-3.83162	0.0001273	0.00889499
PDP1	900.979	-2.50545	0.65415	-3.83008	0.000128104	0.00889499
LOC100342544	165.69	5.53173	1.44431	3.83001	0.00012814	0.00889499
PCSK1N	127.848	7.0751	1.84803	3.82845	0.000128954	0.00889499
NEURL1	1119.85	-3.66086	0.956314	-3.82809	0.000129141	0.00889499
SLC36A3	289.852	-3.75759	0.981612	-3.82798	0.0001292	0.00889499
LOC100346650	39.653	-3.21272	0.839517	-3.82687	0.000129783	0.00890174
LOC100351418	146.754	-2.866	0.749251	-3.82516	0.000130689	0.00893057
LOC103348668	60.692	-3.6444	0.955497	-3.81415	0.000136654	0.0093036
FAM57A	734.476	-2.47078	0.648418	-3.81048	0.000138697	0.00938671
LOC103351097	29.1516	-4.72514	1.24015	-3.81013	0.000138896	0.00938671
TEX28	105.497	-2.82967	0.743373	-3.80653	0.000140931	0.00945878
LOC103348685	26.9038	-3.47395	0.912654	-3.80642	0.000140992	0.00945878
LOC100347704	1593.52	-4.08799	1.07497	-3.8029	0.000143012	0.00950504
LOC108175811	95.9927	-3.18876	0.838637	-3.80231	0.000143353	0.00950504
LOC103349512	90.2928	-4.17425	1.09803	-3.8016	0.000143766	0.00950504
CAMKV	44.2763	-2.89089	0.760519	-3.80121	0.00014399	0.00950504
SEZ6L	22.698	-3.75629	0.988371	-3.80049	0.000144413	0.00950504
LOC100009247	3007.98	-3.45652	0.909646	-3.79985	0.000144784	0.00950504
TMCO2	1104.04	-3.42442	0.902411	-3.79475	0.000147794	0.00964178
ASB15	251.269	-4.21565	1.11098	-3.79454	0.000147915	0.00964178
LOC108176502	69.776	-3.72879	0.98311	-3.79285	0.000148931	0.00967365
COL11A2	980.647	-3.30103	0.871634	-3.78718	0.000152367	0.00982169
SGSM2	2538.41	-2.25931	0.596661	-3.78658	0.000152733	0.00982169
CLIP1	2623.02	-2.50107	0.660531	-3.78645	0.000152813	0.00982169
LOC108175968	48.5596	-3.55558	0.940019	-3.78245	0.000155292	0.00994629
ST8SIA2	45.1494	-2.96353	0.78425	-3.7788	0.000157583	0.0100273
LOC103346213	688.52	-3.56172	0.942786	-3.77787	0.000158176	0.0100273
LOC100350450	244.539	-4.20995	1.1147	-3.77675	0.000158887	0.0100273
CCDC185	1477.2	-3.83006	1.01419	-3.77646	0.000159074	0.0100273
KRT20	854.892	-3.5654	0.944196	-3.77613	0.000159285	0.0100273
SRRM4	144.458	-3.99233	1.05806	-3.77324	0.000161139	0.0100908
CAPZA3	1311.39	-3.57302	0.947034	-3.77285	0.000161391	0.0100908
LOC103346141	265.09	-3.51832	0.933789	-3.76779	0.000164699	0.0102627
LOC103349941	114.279	-3.71993	0.987905	-3.76548	0.000166233	0.0103017
FGD4	2327.05	-3.27838	0.870717	-3.76516	0.000166446	0.0103017
LOC100338892	220.414	-3.01946	0.802212	-3.76392	0.000167271	0.010318
RCC1	3471.6	-2.74148	0.728885	-3.7612	0.000169102	0.0103961
CCDC89	1099.64	-2.3899	0.635856	-3.75856	0.000170892	0.0104465
CSRNP3	1082.63	-4.02462	1.07086	-3.75832	0.000171058	0.0104465
GC	64.3593	-3.60449	0.960403	-3.7531	0.000174659	0.0106157
LPP	7496.82	-3.16419	0.843192	-3.75264	0.000174984	0.0106157
EVC2	95.8418	3.03487	0.809339	3.74981	0.000176966	0.0106704
LOC103349065	912.882	-2.08393	0.55576	-3.7497	0.000177046	0.0106704
SPATA3	3685.49	-3.83128	1.02307	-3.74489	0.000180473	0.0108311
CLVS1	32.5545	8.12034	2.16904	3.74375	0.000181291	0.0108311
TRNAA-UGC	184.438	-2.38889	0.638144	-3.74349	0.00018148	0.0108311
REC8	1788.18	-2.00482	0.536	-3.74033	0.000183777	0.0109145
TSPAN16	1303	-3.48671	0.932397	-3.73952	0.000184375	0.0109145
RBP4	285.691	2.56278	0.685569	3.73819	0.000185353	0.0109145
MROH7	8501.82	-4.0703	1.08893	-3.73788	0.000185576	0.0109145
LOC103347846	38.0245	-3.18711	0.852734	-3.73752	0.000185847	0.0109145
LOC103348137	467.3	-4.29892	1.15115	-3.73447	0.00018811	0.0110089
LOC103349783	556.911	5.1982	1.39222	3.73375	0.000188652	0.0110089
LOC103352342	83.7705	-2.30918	0.61862	-3.7328	0.000189361	0.0110115
EPHB6	228.264	2.90688	0.778887	3.73209	0.000189895	0.0110115
LOC103351450	596.451	-3.36045	0.90103	-3.72956	0.000191816	0.0110879
CCDC102B	88.8434	-3.69766	0.992527	-3.72551	0.000194924	0.0112322
CNGB3	62.8201	-3.94871	1.06073	-3.72264	0.000197148	0.0113249
LOC103349332	106.913	-3.49474	0.940014	-3.71776	0.000201001	0.0114809
SPRR4	2251.81	-3.74203	1.00668	-3.71721	0.000201438	0.0114809
LOC103352495	35.4863	-3.03484	0.816513	-3.71683	0.000201737	0.0114809
TRIM66	2879.9	-3.36226	0.905225	-3.71428	0.000203779	0.0115481
PIM1	3080.93	-3.28667	0.885118	-3.71326	0.000204604	0.0115481
FGD2	71.3979	-3.17691	0.855614	-3.71302	0.000204803	0.0115481
SH3GL3	756.163	-2.89787	0.781042	-3.71026	0.000207047	0.011639
PALM2	132.801	-3.00893	0.811232	-3.70909	0.000208008	0.0116573
ELK4	1351.97	-2.41452	0.651168	-3.70798	0.000208917	0.0116727
SLC10A6	735.594	-2.80578	0.757452	-3.70423	0.000212035	0.0117974
NUP153	3857.23	-2.44987	0.661457	-3.70375	0.000212434	0.0117974
SKIL	225.371	-2.19665	0.593278	-3.70256	0.000213433	0.0118172
FAM76B	274.347	-2.15748	0.58312	-3.69989	0.000215691	0.0119064
STARD9	1391.97	-3.16132	0.854949	-3.69767	0.000217586	0.011975
LOC103351524	29.8553	-3.93218	1.06416	-3.69511	0.000219789	0.0120602
LOC100359324	291.707	-3.1669	0.857554	-3.69295	0.000221669	0.0121239
PRUNE1	339.395	-2.11735	0.573456	-3.69226	0.00022227	0.0121239
LOC100347114	31.1221	-4.88299	1.32308	-3.69063	0.0002237	0.0121659
LOC100340251	24.2207	-3.56036	0.965159	-3.68889	0.000225235	0.0122132
DAPK2	352.378	5.32913	1.44534	3.68711	0.000226815	0.0122627
IRX2	77.8477	-3.55005	0.963113	-3.68602	0.000227793	0.0122794
LOC103350326	330.102	-3.58712	0.973733	-3.68388	0.000229709	0.0123465
BPIFA3	3165.53	-3.86903	1.05065	-3.68251	0.00023095	0.0123755
SPSB1	354.93	-2.70026	0.733409	-3.6818	0.000231595	0.0123755
LOC103350583	19.5088	-4.12642	1.12109	-3.68073	0.000232571	0.0123917
PTN	61.9869	3.84403	1.04569	3.67608	0.000236848	0.0125831
FAM78A	1137.41	-3.3038	0.899007	-3.67495	0.0002379	0.0126025
PLA2G2C	209.115	2.61696	0.71239	3.67349	0.00023926	0.0126382
CORO2A	1058.83	-3.03684	0.827352	-3.67055	0.000242027	0.0127139
LOC100345032	896.554	-3.84523	1.04761	-3.6705	0.000242078	0.0127139
LOC103352142	97.3706	-2.43525	0.664251	-3.66615	0.000246227	0.012895
SLC16A9	180.592	6.37049	1.73903	3.66325	0.000249032	0.0130048
AKNAD1	452.424	-3.18699	0.870484	-3.66117	0.000251065	0.0130739
LOC108178078	174.012	-3.6919	1.00865	-3.66024	0.000251984	0.0130846
ADIG	342.908	-2.95599	0.808225	-3.65739	0.000254798	0.0131935
FSCB	1302.15	-3.7252	1.01885	-3.65628	0.000255901	0.0132134
NRG1	303.676	-2.65211	0.725846	-3.65381	0.000258375	0.0133038
TEPP	648.239	-3.43453	0.9411	-3.64948	0.000262767	0.0134808
LIPE	5446.75	-2.94756	0.807849	-3.64866	0.000263617	0.0134808
LOC103351364	77.3371	-3.93913	1.07985	-3.64785	0.000264441	0.0134808
LOC103348799	733.701	-3.31501	0.908992	-3.64691	0.000265413	0.0134808
NRDC	5278.98	-2.05653	0.563936	-3.64674	0.000265584	0.0134808
LOC100341106	847.246	-3.78053	1.03689	-3.64604	0.000266311	0.0134808
LOC103350143	12.9663	-4.5888	1.25899	-3.64482	0.000267576	0.0134808
LRFN3	55.0399	-2.37118	0.650578	-3.64472	0.00026768	0.0134808
LOC100328911	2370.69	4.74859	1.30324	3.64368	0.000268768	0.0134986
LOC100343045	51.9003	-3.27073	0.898722	-3.63932	0.000273361	0.0136919
LRIT2	28.7615	-3.75115	1.03114	-3.63787	0.000274906	0.013698
LOC100354152	14.0185	-4.36517	1.19995	-3.6378	0.000274973	0.013698
C8H12orf60	1136.45	-3.04023	0.836096	-3.63622	0.000276671	0.0137453
LOC108178070	24.572	-4.31984	1.18886	-3.6336	0.000279497	0.0138159
LOC103346076	471.742	-3.65432	1.00573	-3.63351	0.000279594	0.0138159
LOC103348265	31.8342	-3.10853	0.855727	-3.63262	0.000280563	0.0138266
UBQLNL	4183.63	-3.76065	1.03551	-3.63167	0.000281588	0.01384
COL6A5	292.143	-3.38932	0.933701	-3.62998	0.000283441	0.013864
EVI5	264.625	-2.43032	0.669537	-3.62985	0.000283586	0.013864
LOC100341111	585.988	-3.63747	1.00272	-3.62761	0.000286056	0.013942
CDC14A	1488.59	-2.79042	0.769688	-3.62539	0.00028852	0.013942
MED13	2402.7	-2.39862	0.661631	-3.62532	0.000288607	0.013942
C2H2orf74	861.295	-3.54062	0.976723	-3.625	0.000288962	0.013942
LOC100343144	812.909	5.23567	1.44433	3.62499	0.000288973	0.013942
PRKAR1B	41.3511	-2.98435	0.824143	-3.62115	0.000293296	0.0141135
LOC103351270	67.3945	-2.77464	0.766692	-3.61897	0.000295774	0.0141956
YOD1	1376.34	-2.18517	0.603953	-3.61811	0.000296767	0.0142062
CCIN	5108.74	-3.68303	1.01904	-3.61421	0.000301261	0.0142815
C4H20orf144	1122.68	-3.51742	0.973279	-3.61399	0.000301515	0.0142815
SIGLEC5	94.3786	4.7328	1.30966	3.61377	0.000301781	0.0142815
LOC103348252	47.2508	-3.11009	0.860662	-3.6136	0.000301978	0.0142815
OTUB2	956.158	-2.83	0.783199	-3.61338	0.000302226	0.0142815
GALNTL5	2417.37	-3.30427	0.9148	-3.61201	0.000303837	0.0142915
LOC108176092	13.8322	-5.68916	1.57513	-3.61188	0.000303991	0.0142915
LOC100346866	26.393	-4.83734	1.34049	-3.60865	0.000307799	0.0144336
ANKEF1	1852.75	-3.06676	0.850274	-3.60679	0.000310013	0.0145004
LOC100354425	1448.45	-3.4103	0.946318	-3.60375	0.000313654	0.0146335
LOC100340426	393.859	-3.65362	1.01405	-3.60298	0.000314585	0.0146398
BANF2	925.682	-2.99504	0.831491	-3.60201	0.000315761	0.0146574
C1H9orf24	2405.21	-2.9444	0.817636	-3.60111	0.000316858	0.0146713
LOC103350463	85.2655	-3.88568	1.08015	-3.59736	0.000321464	0.014786
LOC100339601	623.84	-3.88319	1.07952	-3.59713	0.000321745	0.014786
CST8	1265.39	-3.37035	0.937105	-3.59655	0.000322461	0.014786
LOC103346860	298.514	3.66288	1.01846	3.59648	0.000322554	0.014786
LOC100349728	536.814	-3.78278	1.05236	-3.59456	0.000324944	0.0148585
LOC103349555	24.1145	-4.4151	1.22862	-3.59354	0.000326219	0.0148798
NDUFA13	61.9678	-3.37105	0.93844	-3.59218	0.000327924	0.0148949
LOC100341876	699.925	-3.59544	1.00096	-3.59198	0.00032817	0.0148949
LRRIQ4	378.893	-3.78255	1.05384	-3.5893	0.000331566	0.0150119
SNED1	1152.62	1.88132	0.524502	3.58686	0.000334683	0.0151158
FAM71D	1645.08	-3.46	0.965116	-3.58506	0.000336997	0.0151475
IFI44L	107.509	4.1197	1.14932	3.58447	0.000337768	0.0151475
LOC108178285	21.689	-4.32828	1.20753	-3.5844	0.000337857	0.0151475
FAM131C	134.649	-2.60086	0.725808	-3.5834	0.00033915	0.0151685
LPAR6	106.104	5.2046	1.45462	3.57798	0.000346266	0.0154492
ODF1	9419.72	-3.65701	1.02264	-3.57604	0.000348841	0.0154887
LOC103348866	122.228	-3.79479	1.06122	-3.57589	0.00034904	0.0154887
LOC100341007	93.8757	-3.26332	0.912712	-3.57541	0.000349681	0.0154887
LOC103351765	88.6927	-3.91332	1.09519	-3.57318	0.000352678	0.0155587
IRGC	3504.13	-3.62904	1.01574	-3.5728	0.000353181	0.0155587
TTN	1103.03	-3.46916	0.971116	-3.57234	0.0003538	0.0155587
PGER4	384.693	4.9758	1.39315	3.57162	0.000354775	0.0155644
LOC100345220	33.7796	-3.65006	1.02275	-3.56888	0.000358509	0.0156181
LOC100358706	211.923	-3.49643	0.979747	-3.56871	0.000358743	0.0156181
LOC103348493	142.477	-3.39339	0.950929	-3.5685	0.000359031	0.0156181
LOC103345854	285.11	-2.86337	0.802461	-3.56823	0.000359397	0.0156181
CCDC91	2740.7	-2.39722	0.671979	-3.56741	0.00036053	0.0156303
CRISP2	5587.74	-3.69566	1.03695	-3.56397	0.000365283	0.0157991
LOC100338543	90.4309	-3.18529	0.89399	-3.56301	0.000366633	0.0158074
RLA-DRB1	2304.94	5.5892	1.56885	3.5626	0.000367194	0.0158074
LOC108176722	24.2308	-3.55789	0.998929	-3.5617	0.000368462	0.0158249
FAM229A	815.668	-2.88636	0.810955	-3.55922	0.000371964	0.0159381
LOC100357193	128.522	-3.21615	0.903872	-3.55819	0.000373415	0.0159631
LOC100341451	427.637	-3.20152	0.900041	-3.55708	0.000375003	0.0159715
AQP7	56.6668	8.92118	2.50818	3.55683	0.000375351	0.0159715
OGN	2666.24	4.74321	1.33392	3.55585	0.00037676	0.0159945
FAM205C	429.451	-2.87551	0.808831	-3.55514	0.000377771	0.0160004
PHLPP1	1333.28	-2.44199	0.687114	-3.55398	0.000379443	0.016015
GUCY1A2	124.522	-3.08193	0.867247	-3.5537	0.000379856	0.016015
PDE12	1081.99	-2.51781	0.708689	-3.55277	0.000381195	0.0160179
IGFBP7	1693.16	4.0734	1.14665	3.55244	0.000381669	0.0160179
LOC103351717	255.181	-3.76223	1.05954	-3.5508	0.000384057	0.01605
MUC4	153.244	-2.49417	0.70244	-3.55072	0.000384181	0.01605
NUPR2	977.654	-3.15156	0.889252	-3.54405	0.00039403	0.0164242
CDK5R1	185.685	-2.3174	0.65439	-3.54132	0.000398135	0.0165578
LOC100339911	207.858	-3.72716	1.05309	-3.53927	0.000401239	0.0166491
P2RX3	1264.85	-3.3778	0.95572	-3.5343	0.000408858	0.016914
LOC103347441	352.741	-4.52927	1.28166	-3.53391	0.000409463	0.016914
SPATA18	3923.28	-3.0814	0.872259	-3.53267	0.000411392	0.0169216
CNBD1	261.925	-3.75806	1.06382	-3.5326	0.000411488	0.0169216
MARCO	65.3169	-3.28956	0.931507	-3.53143	0.000413312	0.016924
KL	64.8247	9.11539	2.58125	3.53139	0.000413388	0.016924
LOC103348087	20.7875	-3.78738	1.07275	-3.53055	0.000414704	0.0169307
UBE2N	3635.49	-1.99414	0.564896	-3.53011	0.000415392	0.0169307
CFH	249.966	-2.96544	0.840682	-3.52742	0.000419624	0.0170653
PTPN5	72.7999	-3.20451	0.908637	-3.52672	0.000420741	0.017073
LOC100340851	283.802	-3.25174	0.92233	-3.52557	0.000422573	0.0171096
LGALS9	59.119	8.98237	2.54843	3.52467	0.000424014	0.0171302
LOC108176867	256.02	-3.56094	1.01089	-3.52258	0.000427365	0.0172277
C7H2orf72	38.4552	8.3614	2.37438	3.5215	0.000429106	0.017249
HOXC4	215.962	5.58922	1.58735	3.52109	0.000429771	0.017249
MFSD9	452.706	-1.96527	0.558977	-3.51583	0.000438383	0.0174782
CPNE5	630.764	-3.31978	0.94429	-3.51564	0.000438702	0.0174782
C12H6orf222	15.4225	-4.48747	1.27663	-3.51508	0.000439615	0.0174782
IL17RA	277.846	-1.86946	0.531848	-3.51503	0.000439698	0.0174782
LOC100353534	3262.79	-3.41308	0.971083	-3.51471	0.000440235	0.0174782
MTHFR	932.637	-2.54257	0.723601	-3.51377	0.000441794	0.0174999
IFI44	159.217	4.18987	1.19264	3.51311	0.000442894	0.0174999
LOC108177141	39.4754	-3.66371	1.043	-3.51266	0.000443638	0.0174999
LOC100342707	3074.37	-3.43214	0.978268	-3.50839	0.000450831	0.0177455
TTC39A	3541.32	-3.10892	0.886466	-3.5071	0.000453025	0.0177744
FAM71A	5474.72	-3.81419	1.08765	-3.50682	0.000453498	0.0177744
NR2F1	111.595	4.73194	1.34961	3.50614	0.000454652	0.0177817
FAM209B	2003.03	-3.2821	0.936549	-3.50446	0.000457526	0.0178562
WWP2	2212.78	-1.77692	0.507477	-3.50148	0.000462686	0.0180193
CACNG1	102.02	-3.86018	1.10275	-3.50051	0.000464375	0.0180468
LOC103350591	15.3714	-4.87677	1.3936	-3.49939	0.000466318	0.0180841
ZP1	81.249	-3.34847	0.958069	-3.49502	0.00047402	0.0183441
METTL21A	871.678	-2.93079	0.839302	-3.49193	0.000479537	0.0184729
LOC103351351	24.979	-4.18136	1.19747	-3.49182	0.000479747	0.0184729
MLXIPL	1085.44	1.94734	0.557743	3.49147	0.000480365	0.0184729
LOC100343257	58.7065	-4.14736	1.18817	-3.49054	0.000482041	0.0184987
LOC100354991	1454.72	-2.52474	0.723518	-3.48954	0.000483862	0.0185178
DNAH3	1786.33	-2.59562	0.743911	-3.48915	0.000484554	0.0185178
C1H11orf42	1110.85	-2.25925	0.647823	-3.48745	0.000487646	0.0185679
LOC103345184	59.4869	3.56498	1.02227	3.48732	0.000487884	0.0185679
LRRC75B	50.6453	4.4435	1.27454	3.48636	0.000489635	0.0185818
USH2A	96.4041	-3.33265	0.956044	-3.48587	0.00049054	0.0185818
NRXN3	59.9381	-3.09372	0.887605	-3.48547	0.000491282	0.0185818
MFAP4	827.557	5.10572	1.46524	3.48456	0.000492954	0.0185956
FHL5	1201.26	-3.21062	0.92149	-3.48417	0.00049367	0.0185956
ARMC12	1446.93	-3.25875	0.935706	-3.48266	0.000496458	0.0186367
ACSBG2	8025.6	-3.60527	1.0354	-3.482	0.000497684	0.0186367
LOC103345338	12.8582	-4.57478	1.31397	-3.48164	0.00049836	0.0186367
LOC108178293	25.0149	-3.26745	0.938546	-3.48139	0.000498817	0.0186367
LOC100340858	48.8731	-3.79411	1.09041	-3.47951	0.000502327	0.0187298
LOC100353085	265.885	-2.87676	0.827016	-3.47848	0.000504273	0.0187643
LOC103347931	101.57	-3.68379	1.0594	-3.47725	0.000506587	0.0188123
LOC103346363	191.646	-2.39341	0.688788	-3.47481	0.000511206	0.0189156
LOC100340350	125.792	-3.35014	0.964173	-3.47463	0.000511564	0.0189156
KLHL10	5808.98	-3.76552	1.08387	-3.47416	0.000512455	0.0189156
CACUL1	1066.71	-3.14497	0.905443	-3.47341	0.000513896	0.0189307
LOC103348885	40.9317	-3.73215	1.07486	-3.4722	0.000516209	0.0189779
LOC108175963	127.261	-4.41804	1.2743	-3.46702	0.000526263	0.0193089
LOC103351473	2900.87	-3.25873	0.940282	-3.4657	0.000528859	0.0193454
LOC108178954	2294.96	-3.51262	1.01361	-3.46544	0.000529361	0.0193454
LOC100355297	284.81	3.20466	0.925171	3.46385	0.000532494	0.0194212
ETV7	682.715	-3.33746	0.963801	-3.46281	0.000534567	0.0194413
EPB41L3	4681.92	-2.70497	0.781216	-3.46251	0.00053516	0.0194413
LOC103352121	32.9499	-3.74484	1.08232	-3.46	0.000540181	0.0195286
CCDC159	437.228	-2.56716	0.741964	-3.45996	0.000540263	0.0195286
ADAM21	161.144	-3.30922	0.95664	-3.45921	0.000541761	0.0195286
PPM1L	523.562	-2.71349	0.784429	-3.45919	0.000541812	0.0195286
LOC103351305	354.692	-3.00069	0.868016	-3.45695	0.000546332	0.019653
DHX58	260.822	2.99641	0.867229	3.45515	0.000549985	0.0197458
LOC100346716	37.8532	-3.27945	0.949301	-3.45459	0.000551122	0.019748
LOC100347619	1022.6	-4.00669	1.16009	-3.45377	0.000552803	0.0197663
KIF2B	2118.34	-3.54804	1.02751	-3.45306	0.000554261	0.0197663
RNF138	2353.57	-2.04368	0.591972	-3.45232	0.000555783	0.0197663
SCP2D1	250.83	-3.36809	0.975735	-3.45185	0.000556765	0.0197663
LOC100355985	67.4752	-3.01361	0.873073	-3.45173	0.00055701	0.0197663
LOC100342245	34.8562	-2.90097	0.840638	-3.45092	0.000558685	0.0197876
LOC108176423	36.4655	-3.43595	0.996829	-3.44688	0.000567103	0.0200471
LTB4R	33.091	4.07298	1.18191	3.44611	0.00056872	0.0200593
C18H10orf62	6772.6	-3.6328	1.05441	-3.44535	0.000570317	0.0200593
LOC100357465	49.9108	2.71938	0.789334	3.44516	0.000570724	0.0200593
RGR	16.6529	-5.40029	1.568	-3.44405	0.000573059	0.020103
AFF4	527.707	-2.91599	0.847427	-3.44099	0.000579594	0.0202539
CPEB4	775.301	-1.92632	0.559841	-3.44084	0.000579904	0.0202539
LOC108178204	35.9286	-2.43934	0.709009	-3.44049	0.000580665	0.0202539
PERP	356.427	5.27161	1.53292	3.43893	0.000584014	0.0203082
ADH1A	255.13	5.55125	1.61442	3.43853	0.000584873	0.0203082
LOC100355665	249.292	-3.625	1.05432	-3.43823	0.000585536	0.0203082
LOC103349201	787.093	-4.7342	1.37793	-3.43572	0.000590977	0.0204583
FKBP10	525.268	1.7086	0.497604	3.43365	0.000595523	0.0205769
APOBEC2	49.1717	-2.42269	0.706433	-3.42947	0.000604753	0.0208566
ISG15	121.032	4.72917	1.38007	3.42677	0.000610809	0.021026
PLCB2	318.806	-2.67266	0.780368	-3.42487	0.000615096	0.0211004
TSSK2	2178.96	-3.50497	1.02341	-3.42479	0.000615275	0.0211004
CEP295NL	692.136	-3.06446	0.894919	-3.42429	0.000616415	0.0211004
UBL4B	3004.57	-3.62639	1.05932	-3.42331	0.000618634	0.0211371
ACKR1	108.394	5.79388	1.69279	3.42269	0.000620056	0.0211463
SH3RF2	2691.18	-3.09466	0.904399	-3.42178	0.000622116	0.0211773
LOC103348015	79.3154	-3.01797	0.883576	-3.41564	0.000636331	0.0216211
IQCA1L	758.724	-3.82262	1.12278	-3.40461	0.000662583	0.0223895
SYNJ2	1383.76	-3.26834	0.959997	-3.40453	0.000662777	0.0223895
LOC100352770	19.552	-3.36828	0.989401	-3.40436	0.000663197	0.0223895
CNTN3	485.62	-2.83426	0.832601	-3.4041	0.000663821	0.0223895
COL4A2	1915.44	3.48092	1.02272	3.4036	0.000665036	0.0223895
LOC103351271	19.1165	-4.1726	1.22616	-3.40298	0.000666555	0.0223997
LOC100359206	5831.68	-3.98913	1.1733	-3.39991	0.000674079	0.0226112
LOC100358486	67.9589	7.74867	2.28023	3.3982	0.000678307	0.0226757
DNAJA4	2488.93	-2.13271	0.627658	-3.39788	0.000679102	0.0226757
LOC100339265	22.5131	-2.89672	0.852568	-3.39764	0.000679704	0.0226757
SUSD1	96.0804	2.15708	0.635279	3.39549	0.000685058	0.022732
BSPH1	62.7347	9.06814	2.67095	3.39509	0.00068605	0.022732
B2M	2163.55	4.29939	1.26648	3.39475	0.000686914	0.022732
GLB1	517.394	1.72808	0.509072	3.39456	0.000687386	0.022732
FGF10	75.7239	5.87966	1.73213	3.39448	0.000687602	0.022732
LOC100349768	369.396	2.68311	0.790546	3.39399	0.000688811	0.022732
LOC103345279	1000.87	-3.22481	0.950405	-3.39309	0.000691077	0.0227659
ZCCHC6	2287.75	-2.53365	0.74684	-3.39249	0.000692603	0.0227754
ABCA13	38.0058	-3.36014	0.991057	-3.39046	0.000697758	0.0229039
RLA-DR-ALPHA	1797.84	4.87407	1.43812	3.3892	0.000700979	0.0229686
RNF122	95.5226	5.05022	1.49109	3.38694	0.000706773	0.0231173
SPATA7	3194.28	-2.59596	0.766591	-3.38637	0.000708247	0.0231243
C2H8orf74	267.172	-3.57854	1.05715	-3.38509	0.000711547	0.0231567
COMTD1	91.9384	4.32076	1.27668	3.38438	0.000713392	0.0231567
ANKRD53	449.746	-3.70373	1.09467	-3.38343	0.000715872	0.0231567
LOC100344321	60.4788	-3.5147	1.03882	-3.38335	0.000716075	0.0231567
LOC103350197	1699.54	-3.92497	1.16016	-3.38314	0.00071662	0.0231567
LOC103346212	172.134	-3.6897	1.09064	-3.38307	0.000716798	0.0231567
LOC100350897	505.423	-3.16442	0.935778	-3.38159	0.000720682	0.0232198
LRRC8B	3389.26	-3.2518	0.961986	-3.3803	0.000724078	0.0232198
GLP2R	150.254	-3.47855	1.02922	-3.3798	0.00072539	0.0232198
MS4A5	499.901	-3.09727	0.916426	-3.37972	0.000725586	0.0232198
AFAP1	555.753	-1.81165	0.536099	-3.37932	0.000726663	0.0232198
SERPINB13	126.61	-3.2282	0.955282	-3.37931	0.000726672	0.0232198
TFAP2D	382.183	-3.35754	0.993659	-3.37897	0.000727593	0.0232198
APLNR	344.369	5.10937	1.51272	3.37761	0.000731191	0.0232722
SLC44A5	554.217	-3.4951	1.035	-3.37692	0.000733017	0.0232722
PPP2R2B	1072.66	-2.90608	0.860571	-3.37692	0.000733034	0.0232722
SLC35G6	2769.83	-3.57762	1.05968	-3.37612	0.000735155	0.0232993
LOC103349873	193.639	-3.38855	1.00401	-3.375	0.000738163	0.0233544
LOC100343278	20.0603	-3.58643	1.06282	-3.37445	0.000739625	0.0233605
CCDC169	198.047	-2.95179	0.875175	-3.3728	0.000744068	0.0234605
PHOSPHO1	3060.33	-3.69958	1.09761	-3.37057	0.000750136	0.0236078
SPEM1	2630.23	-3.33097	0.988463	-3.36985	0.000752092	0.0236078
MAP3K9	587.919	-1.94173	0.576238	-3.36967	0.000752594	0.0236078
LOC108175397	275.871	-3.32879	0.988809	-3.36647	0.000761371	0.0238424
LOC100350377	1041.1	-4.01008	1.19146	-3.36568	0.000763562	0.0238704
ACTL10	303.258	-3.67187	1.09116	-3.36512	0.000765117	0.0238784
STAM2	1899.53	-2.74144	0.815122	-3.36323	0.000770369	0.0239948
TPPP2	6219.28	-3.55371	1.05689	-3.36244	0.000772583	0.0239948
OIT3	137.49	-2.57679	0.766386	-3.36226	0.000773064	0.0239948
DCUN1D1	3059.16	-2.42592	0.721625	-3.36174	0.000774521	0.0239948
LOC100341104	289.087	2.93229	0.872334	3.36143	0.000775394	0.0239948
LOC103349507	206.118	-3.14295	0.93513	-3.36098	0.000776677	0.0239948
2024-09-04	1694.13	-2.41224	0.71798	-3.35975	0.000780122	0.0240607
C13H1orf210	99.1753	4.93183	1.46899	3.35728	0.000787125	0.0241784
LOC100344673	164.166	-1.84623	0.550009	-3.35673	0.0007887	0.0241784
LOC100350597	96.0026	-3.52331	1.04969	-3.35652	0.000789308	0.0241784
LOC108176779	3973.42	-3.22491	0.960841	-3.35634	0.0007898	0.0241784
LEXM	166.237	-3.43937	1.02491	-3.35576	0.000791468	0.0241784
TUBA8	3017.19	-3.09384	0.921982	-3.35563	0.00079183	0.0241784
CEMIP	138.094	-2.89107	0.86222	-3.35305	0.000799249	0.0243645
FAM188B2	219.782	-3.6082	1.07637	-3.35219	0.000801755	0.0243735
SPATA19	1231.27	-3.3204	0.990563	-3.35204	0.000802195	0.0243735
EID1	845.47	2.20274	0.657236	3.35152	0.000803697	0.0243788
A1CF	73.3669	6.80093	2.03033	3.34966	0.000809096	0.0245021
RASSF6	47.7161	8.67307	2.59075	3.34771	0.00081482	0.0246349
TMEM232	638.138	-2.33527	0.697837	-3.34643	0.000818579	0.0247005
LOC108177073	165.982	-3.27479	0.978732	-3.34595	0.000820006	0.0247005
LOC100340685	113.486	2.13964	0.639536	3.34561	0.000821019	0.0247005
ASB17	785.121	-3.28761	0.983511	-3.34273	0.000829584	0.0248715
LOC103345690	183.347	-2.82437	0.845082	-3.34213	0.000831386	0.0248715
SAT1	1812.45	4.77515	1.42878	3.3421	0.00083146	0.0248715
LOC100350901	133.431	-3.63447	1.08755	-3.34188	0.000832116	0.0248715
ZC2HC1B	287.097	-3.22916	0.966754	-3.34021	0.000837161	0.0249497
LOC108176366	120.952	-3.47467	1.04034	-3.33992	0.000838025	0.0249497
LOC103348484	84.7322	-3.93089	1.1771	-3.33946	0.000839418	0.0249497
TMEM215	46.8344	8.64614	2.58938	3.33908	0.000840561	0.0249497
LOC103346842	20.0165	-3.42101	1.02465	-3.33871	0.000841675	0.0249497
SIAH1	1707.11	-1.85304	0.555116	-3.3381	0.000843524	0.0249497
PROX1	638.258	-3.17148	0.950195	-3.33771	0.000844719	0.0249497
LOC103352064	13.3248	-5.58198	1.67255	-3.3374	0.000845669	0.0249497
LOC103350585	37.563	-3.44089	1.03114	-3.33698	0.00084695	0.0249497
CA9	375.917	-3.34094	1.00152	-3.33587	0.000850338	0.0250095
MAPK8IP3	787.502	1.70004	0.509899	3.33408	0.000855825	0.0251306
TSPAN6	3926.16	-2.56626	0.769953	-3.33302	0.000859101	0.0251866
LOC100359112	97.809	4.25087	1.27583	3.33184	0.000862741	0.025253
NCAM1	498.337	3.74251	1.12439	3.32848	0.000873208	0.0255058
LOC103350538	82.9827	-3.10013	0.931478	-3.32818	0.000874153	0.0255058
LOC103349156	1013.38	-2.78432	0.836865	-3.32708	0.000877613	0.0255662
LOC103348486	69.4097	6.21848	1.8696	3.3261	0.000880688	0.0255927
PRSS58	1531.16	-3.21928	0.967941	-3.32591	0.000881308	0.0255927
LOC103351331	52.934	-3.62051	1.08913	-3.32422	0.000886672	0.0257079
PLCZ1	337.558	-3.26754	0.983198	-3.32338	0.00088933	0.0257443
ACTRT3	1460.51	-3.31546	0.997781	-3.32283	0.000891091	0.0257543
KCNMB3	218.549	-2.56877	0.773176	-3.32236	0.000892583	0.0257543
BFSP2	19.3121	-3.53995	1.06565	-3.32186	0.000894208	0.0257543
LOC103349583	64.5195	-2.44311	0.735552	-3.32147	0.000895453	0.0257543
CABS1	3733.23	-3.4397	1.03577	-3.32092	0.000897217	0.0257543
AGTR1	222.948	4.65004	1.4004	3.3205	0.000898562	0.0257543
LOC103347859	16.561	-3.86642	1.16466	-3.3198	0.000900835	0.0257543
LOC103350191	53.036	8.82572	2.65852	3.31978	0.000900882	0.0257543
CNN3	743.97	4.86999	1.46717	3.31932	0.000902385	0.0257568
LOC103349759	1508.34	-3.49185	1.05217	-3.31872	0.000904312	0.0257568
LOC103345458	184.456	-3.54877	1.0694	-3.31845	0.000905174	0.0257568
LOC108177453	4345.09	3.55913	1.07314	3.31655	0.000911376	0.0258932
TRIM42	1020.35	-3.4082	1.02801	-3.31535	0.00091529	0.0259159
LOC103347677	45.3576	-3.79754	1.14567	-3.31469	0.000917435	0.0259159
DLG2	105.282	-2.62222	0.791108	-3.31462	0.000917689	0.0259159
NOX3	29.1126	-3.55667	1.07304	-3.31458	0.000917815	0.0259159
CMTR2	209.664	-1.92718	0.581942	-3.31163	0.000927529	0.0261002
LOC103349326	39.2994	-3.52424	1.06437	-3.31111	0.000929253	0.0261002
LOC108175745	83.27	-2.29624	0.693676	-3.31025	0.000932137	0.0261002
PALMD	111.518	4.99049	1.50773	3.30992	0.000933212	0.0261002
PEX12	696.771	-2.10114	0.634853	-3.30965	0.000934138	0.0261002
LRRC52	1115.31	-3.68335	1.11295	-3.30953	0.000934514	0.0261002
CR1	632.46	-3.02988	0.915591	-3.3092	0.000935615	0.0261002
C1QTNF6	672.787	1.63542	0.494253	3.30888	0.000936695	0.0261002
LOC103346682	363.08	-2.92005	0.88289	-3.30738	0.000941721	0.0261002
LOC100338377	63.7571	-3.4731	1.05011	-3.30736	0.000941801	0.0261002
LOC100353245	798.976	3.7346	1.12932	3.30695	0.000943172	0.0261002
PPM1A	3247.54	-2.10294	0.635943	-3.30681	0.000943663	0.0261002
FAM187B	1248.81	-3.13875	0.949189	-3.30677	0.000943776	0.0261002
GOLGA7B	356.049	-2.94338	0.890182	-3.30649	0.000944725	0.0261002
IFIT3	84.8903	3.99409	1.20805	3.30622	0.000945637	0.0261002
KCNK5	180.03	4.21803	1.27629	3.3049	0.000950098	0.026184
LOC108176199	39.3103	8.39324	2.54062	3.30362	0.000954437	0.0262641
KCTD16	184.7	-2.85314	0.863773	-3.30311	0.000956182	0.0262728
LOC100352221	18.3693	-3.29233	0.997054	-3.30206	0.000959792	0.0263327
USP43	2768.56	-3.59625	1.08944	-3.301	0.000963397	0.0263922
TRIM13	1350.53	-2.68089	0.812428	-3.29985	0.000967366	0.0264615
MDK	456.015	4.71868	1.43042	3.29881	0.000970966	0.0264898
ARHGDIB	215.473	4.54816	1.37877	3.29872	0.000971283	0.0264898
CTSS	152.644	5.44167	1.65038	3.29721	0.000976492	0.0265924
LRRC20	169.265	-1.96984	0.597716	-3.2956	0.000982111	0.0266996
AFMID	57.8428	2.59027	0.786061	3.29525	0.000983332	0.0266996
LOC103345406	105.012	-2.51028	0.761897	-3.29478	0.000984988	0.0267051
GSTCD	370.237	-2.52993	0.768224	-3.29322	0.000990475	0.0268143
SPATA9	220.491	-2.6434	0.803071	-3.29162	0.00099612	0.0269275
LOC103350078	42.4543	-3.18484	0.968467	-3.28854	0.0010071	0.027157
LOC100352679	135.261	-3.45595	1.05102	-3.28818	0.00100838	0.027157
LOC103350941	21.3311	-3.94943	1.20117	-3.28799	0.00100904	0.027157
LOC103350753	305.497	-3.94783	1.20118	-3.28663	0.00101393	0.0272166
LOC103349213	75.265	3.31357	1.00822	3.28655	0.00101422	0.0272166
XPNPEP2	49.0683	8.71347	2.65319	3.28415	0.00102292	0.0273384
rna44169	1106.48	3.45505	1.05205	3.28413	0.00102299	0.0273384
LOC100356012	222.476	4.85838	1.47938	3.28406	0.00102322	0.0273384
C9H3orf22	1184.25	-3.27723	0.998153	-3.28329	0.00102603	0.0273736
FST	118.404	5.05784	1.54094	3.28231	0.0010296	0.027429
ADM	135.198	5.13933	1.56596	3.28189	0.00103113	0.0274302
LOC108175377	114.963	-3.58888	1.09454	-3.27889	0.00104215	0.0276566
LOC103345325	203.849	-2.97699	0.907963	-3.27876	0.00104265	0.0276566
C2H2orf40	133.387	3.34597	1.02074	3.27797	0.00104556	0.0276938
FBP2	108.421	-2.81933	0.860326	-3.27705	0.00104897	0.027736
TST	355.559	2.51519	0.767593	3.27673	0.00105017	0.027736
LOC103350203	114.11	-3.47517	1.06095	-3.27551	0.0010547	0.0278156
LRRTM3	195.11	-3.43037	1.04864	-3.27124	0.00107077	0.0281989
DCAF1	2823.73	-1.81072	0.553668	-3.27041	0.00107394	0.0282419
PER1	3371.97	-1.64323	0.502888	-3.26758	0.00108471	0.0284846
PTPN4	283.635	-2.38597	0.73053	-3.26609	0.00109046	0.0285908
C14H3orf52	25.394	5.29419	1.62137	3.26526	0.00109362	0.0285908
USP25	2530.64	-2.748	0.841721	-3.26474	0.00109566	0.0285908
SLC22A3	114.83	2.55657	0.7831	3.26468	0.00109586	0.0285908
LOC103348285	80.6994	-3.5845	1.09802	-3.26451	0.00109653	0.0285908
SRPX	245.868	4.27822	1.31079	3.26384	0.00109913	0.028618
LOC100347036	61.1793	-2.80447	0.859437	-3.26315	0.00110181	0.0286252
PRR30	1576.25	-3.6903	1.13097	-3.26297	0.00110253	0.0286252
EFNA1	265.759	4.05211	1.24234	3.26167	0.00110756	0.0286921
LOC100357920	403.952	-3.69361	1.13249	-3.26151	0.00110822	0.0286921
PPP1R12B	678.591	-1.85938	0.57026	-3.26059	0.00111181	0.0287445
LOC103347471	634.747	2.49328	0.764961	3.25935	0.00111666	0.0288131
TTC7A	4290.17	-2.19624	0.674	-3.25852	0.00111996	0.0288131
CDYL	1433.99	-1.8361	0.563488	-3.25845	0.00112022	0.0288131
LOC100343721	2082.34	-3.2532	0.998428	-3.25832	0.00112073	0.0288131
LRRC72	122.474	-2.81728	0.865025	-3.25688	0.00112644	0.0289194
C16H1orf116	90.9324	-2.52072	0.774236	-3.25575	0.00113092	0.0289939
LOC103347965	63.7173	-3.61404	1.11064	-3.25402	0.00113786	0.0290789
LOC100342662	954.674	-3.24225	0.996398	-3.25397	0.00113803	0.0290789
LOC103348553	60127.6	-3.32059	1.02059	-3.25362	0.00113946	0.0290789
LOC103346884	562.346	-3.45146	1.0609	-3.25334	0.00114057	0.0290789
DDI1	1418.55	-3.36447	1.03459	-3.25198	0.00114605	0.0291782
PPP4R1	3680.7	-1.99179	0.613082	-3.24881	0.0011589	0.0294426
CNTN5	18.187	-3.64464	1.1219	-3.24863	0.00115964	0.0294426
PIP5KL1	137.183	2.19863	0.676971	3.24775	0.00116323	0.0294665
ADCYAP1	104.048	-3.49422	1.07615	-3.24697	0.00116642	0.0294665
TKT	1276.17	2.46578	0.759414	3.24695	0.0011665	0.0294665
LOC103349771	53.1005	-4.35463	1.34145	-3.24622	0.00116948	0.0294665
CEP112	666.728	-2.32154	0.715299	-3.24555	0.00117223	0.0294665
LOC103352189	189.339	-3.07707	0.94811	-3.24547	0.00117256	0.0294665
LRRD1	376	-2.89364	0.89174	-3.24493	0.00117478	0.0294665
BAG5	1212.53	-2.24567	0.692072	-3.24484	0.00117515	0.0294665
SPATC1L	65.1958	-3.55672	1.0962	-3.24458	0.00117623	0.0294665
CTNNA3	258.192	-2.9552	0.910835	-3.24449	0.00117661	0.0294665
BEX3	501.064	3.08463	0.951862	3.24063	0.00119267	0.0298259
LOC100341105	78.0742	-3.08054	0.950708	-3.24026	0.0011942	0.0298259
C19H17orf74	4895.75	-3.71578	1.14721	-3.23898	0.00119958	0.029833
TXNDC2	868.855	-3.38642	1.04561	-3.2387	0.00120077	0.029833
TRIM46	201.478	-2.12008	0.654611	-3.23868	0.00120084	0.029833
GSG1	16280.2	-3.4703	1.07153	-3.23863	0.00120104	0.029833
TSPAN13	746.394	4.51067	1.39293	3.23826	0.0012026	0.029833
DCN	5666.76	4.15791	1.28449	3.23701	0.00120787	0.0299234
LOC103350749	15.1904	-4.45822	1.37794	-3.23543	0.00121461	0.0300497
LOC103350486	126.771	-2.66078	0.82253	-3.23487	0.001217	0.030054
LOC103348027	45.4961	-4.29628	1.32822	-3.23462	0.00121805	0.030054
ZNF74	687.136	2.01396	0.622747	3.23399	0.00122074	0.0300616
LOC100355671	1992.46	-3.50875	1.08503	-3.23378	0.00122163	0.0300616
IZUMO1	729.605	-3.3867	1.04776	-3.23232	0.00122788	0.0301062
LOC103344954	17.6781	-3.73114	1.15436	-3.23223	0.00122828	0.0301062
LOC103351586	40.7439	-3.52353	1.09019	-3.23204	0.00122908	0.0301062
LOC103347646	18.321	-4.04487	1.25177	-3.23131	0.00123222	0.0301062
RAB3IL1	5105.57	-2.81801	0.872121	-3.23122	0.00123263	0.0301062
LOC103345743	94.4776	-3.92103	1.21354	-3.23107	0.00123327	0.0301062
LOC100351364	1502.61	-2.094	0.648221	-3.23039	0.00123622	0.0301383
LOC108175992	26.3632	-3.34517	1.03574	-3.22974	0.00123903	0.0301414
SERPINE2	422.406	4.20049	1.30072	3.22935	0.00124071	0.0301414
LOC100343004	49.5558	-2.73589	0.847227	-3.22922	0.00124127	0.0301414
CD300LG	308.301	4.94241	1.53111	3.22799	0.00124665	0.0301943
ALOX15B	83.4508	-3.8963	1.20704	-3.22797	0.00124673	0.0301943
RBM43	49.3831	4.68931	1.45288	3.22759	0.00124838	0.0301945
METTL12	75.7897	4.03979	1.25198	3.22672	0.00125219	0.0302466
LOC100344437	12.1028	-4.51337	1.39908	-3.22596	0.00125552	0.0302874
DCDC2C	336.52	-3.39696	1.05345	-3.22459	0.00126152	0.0303922
RAMP2	241.626	4.41193	1.36852	3.22386	0.00126476	0.0303952
LOC103348547	248.254	-2.54816	0.790417	-3.22381	0.00126495	0.0303952
ZNF135	315.582	-2.30305	0.714586	-3.22291	0.00126894	0.0304512
MFSD11	1148.29	-1.8425	0.571997	-3.22117	0.0012767	0.0305734
AP1S3	25.9926	3.96027	1.22977	3.22033	0.00128041	0.0305734
LOC103345210	216.144	-3.3272	1.03318	-3.22033	0.00128042	0.0305734
LOC103348283	159.476	5.46351	1.6967	3.22008	0.00128154	0.0305734
SLC38A9	992.427	-2.55043	0.792084	-3.2199	0.00128235	0.0305734
NBR1	8049.91	-1.63488	0.507812	-3.21946	0.00128433	0.0305809
ADRA1A	51.2825	-3.78547	1.17612	-3.2186	0.0012882	0.0306335
KLK10	115.372	-3.12522	0.971149	-3.21807	0.00129057	0.0306357
MURC	183.835	-3.66176	1.13803	-3.21764	0.00129251	0.0306357
NLRP10	142.693	-3.91201	1.21589	-3.2174	0.00129359	0.0306357
LOC100359173	924.724	-3.31994	1.03197	-3.21709	0.00129496	0.0306357
LOC103350116	40.8082	-3.08321	0.959165	-3.21447	0.00130684	0.0308729
LOC100343523	132.211	-2.79386	0.869241	-3.21414	0.00130834	0.0308729
LOC100350849	334.188	-2.89926	0.902313	-3.21314	0.0013129	0.0309301
CCT8L2	1018.59	-3.68605	1.14727	-3.21288	0.00131413	0.0309301
PPP2R2C	464.626	-3.44939	1.07381	-3.2123	0.00131677	0.0309525
LOC103351334	130.413	-2.65777	0.8276	-3.21142	0.0013208	0.0309701
LOC103350302	90.6242	-3.25084	1.01228	-3.2114	0.00132089	0.0309701
CLIC2	65.111	5.09918	1.58848	3.2101	0.00132688	0.0310711
LOC100347463	136.257	5.42225	1.69033	3.20781	0.0013375	0.0312623
rna44164	451.446	3.28716	1.02481	3.20759	0.00133852	0.0312623
ASXL3	510.709	-3.10239	0.96731	-3.20724	0.00134015	0.0312623
TES	2974.2	-2.4149	0.753278	-3.20585	0.00134663	0.0313736
SLC47A2	51.5326	7.31474	2.28213	3.20523	0.00134955	0.0313757
rna44162	32.4683	4.65588	1.45271	3.20496	0.00135079	0.0313757
LOC100338755	53.0794	-3.08761	0.96345	-3.20474	0.00135184	0.0313757
TPK1	95.5988	-2.00613	0.62621	-3.2036	0.00135719	0.03146
CIDEB	182.573	4.55012	1.42068	3.20277	0.00136111	0.0315113
LOC100348346	85.8592	-3.63092	1.13417	-3.20138	0.00136773	0.031576
SMAGP	59.9911	5.53912	1.73046	3.20095	0.00136976	0.031576
STOML3	110.51	5.04622	1.5766	3.2007	0.00137096	0.031576
LOC100349584	421.424	-3.26583	1.02038	-3.2006	0.0013714	0.031576
LOC100354647	185.15	2.83709	0.886487	3.20037	0.0013725	0.031576
PGM2	165.961	2.19374	0.685758	3.199	0.00137904	0.031687
FAM180B	161.271	4.63228	1.44883	3.19725	0.00138745	0.0318141
ATP5J	692.022	2.86696	0.896731	3.19713	0.00138804	0.0318141
DHRS9	23.1674	-2.928	0.91605	-3.19633	0.0013919	0.0318628
LOC108178822	59.5459	2.88845	0.904035	3.19507	0.00139799	0.0319625
LOC103346888	34.4434	-2.6322	0.823994	-3.19443	0.00140105	0.0319812
CELA1	364.167	-3.40647	1.06667	-3.19356	0.0014053	0.0319812
DPYSL5	3385.3	-3.59635	1.12615	-3.1935	0.00140561	0.0319812
CHN2	1219.72	-2.71533	0.850278	-3.19346	0.00140577	0.0319812
LOC100339702	2878.66	-3.55365	1.11314	-3.19245	0.00141071	0.0319991
PCBD1	244.275	4.74733	1.48707	3.19242	0.00141087	0.0319991
C18H10orf82	551.163	-3.26677	1.02335	-3.19223	0.00141177	0.0319991
GAS1	365.133	4.49734	1.40915	3.19153	0.00141519	0.0320371
LOC100351302	2140.8	-2.70768	0.848808	-3.18998	0.00142282	0.03217
DHRS3	46.5739	4.8289	1.5142	3.18908	0.00142726	0.0321951
RNF148	344.865	-2.96164	0.928692	-3.18905	0.00142743	0.0321951
HCRTR2	185.15	-3.76116	1.17961	-3.18847	0.00143028	0.0321958
ACTL9	959.314	-3.18433	0.998743	-3.18833	0.00143096	0.0321958
CAPZB	2503.02	-1.58862	0.498442	-3.18718	0.00143669	0.0322545
COL22A1	1015.59	-2.97243	0.932644	-3.1871	0.00143708	0.0322545
HEXB	2299.55	4.3826	1.37566	3.18582	0.00144343	0.0323203
LOC103345069	54.6672	-3.54442	1.11257	-3.1858	0.00144353	0.0323203
LOC100340032	116.495	3.87266	1.21584	3.18517	0.0014467	0.032352
CCDC70	804.632	-2.75636	0.865897	-3.18325	0.00145632	0.0325079
KIFAP3	1827.67	-1.60564	0.504429	-3.18307	0.00145722	0.0325079
NCCRP1	30.6586	8.03428	2.52443	3.18261	0.00145953	0.03252
LOC100342996	618.205	4.43663	1.39446	3.18162	0.00146454	0.0325922
SPATA25	345.88	-3.49326	1.09808	-3.18125	0.0014664	0.0325941
DDHD1	4046.26	-2.16933	0.682079	-3.18046	0.00147041	0.0326177
LUZP1	1433.74	-1.98229	0.623293	-3.18034	0.00147101	0.0326177
CNBD2	1052.67	-2.56355	0.806251	-3.1796	0.00147481	0.0326626
PLEKHG2	3429.12	-2.22555	0.70027	-3.17813	0.00148226	0.0327881
LOC103347043	351.343	-2.07106	0.651946	-3.17673	0.00148944	0.0329073
LOC103347961	12.5518	-3.90448	1.22942	-3.17587	0.00149388	0.0329659
KIF17	8242.7	-3.52704	1.11082	-3.17518	0.00149743	0.0330046
LOC100342859	313.994	5.12212	1.61371	3.17412	0.00150289	0.0330852
PRSS37	1688.27	-3.34077	1.05275	-3.17336	0.00150687	0.0331331
LOC103349290	41.9075	-2.70195	0.851576	-3.17287	0.00150938	0.0331485
FAS	46.0562	5.58778	1.76264	3.17013	0.00152373	0.0334218
SLC16A7	263.595	-3.16215	0.997587	-3.1698	0.00152545	0.0334218
LOC100348748	79.2181	4.09798	1.2932	3.16887	0.00153031	0.0334882
LOC108178542	46.0385	-2.83952	0.89652	-3.16727	0.00153877	0.0336333
KIAA1456	560.373	3.99303	1.26175	3.16469	0.00155251	0.033864
RANGAP1	6948.85	-2.318	0.732479	-3.16459	0.00155301	0.033864
SPTB	204.692	2.04042	0.644936	3.16376	0.00155747	0.0339212
LOC100358841	123.025	5.73178	1.81353	3.16057	0.00157461	0.0342537
LOC108178461	323.73	-2.45988	0.778453	-3.15997	0.00157787	0.0342621
LOC100345893	159.065	-2.32943	0.737206	-3.15981	0.00157872	0.0342621
CCDC149	404.807	4.02693	1.2747	3.15912	0.00158249	0.0342636
LOC103346854	929.949	-3.64613	1.15416	-3.15911	0.00158252	0.0342636
LOC103347254	282.641	-3.41038	1.07984	-3.15821	0.00158739	0.0343288
KRT7	61.2503	7.59913	2.40648	3.15777	0.0015898	0.0343405
LOC100349105	276.569	3.00185	0.950932	3.15675	0.0015954	0.034421
LOC103349094	10.9161	-4.69024	1.4885	-3.15099	0.00162716	0.0350651
DUSP13	1773.58	-3.359	1.06655	-3.14941	0.00163603	0.0352148
RPL14	6234.92	3.07825	0.97765	3.14862	0.00164044	0.0352685
MEX3C	2686.87	-2.41082	0.76606	-3.14704	0.00164931	0.0354178
KHK	679.836	2.86605	0.911009	3.14602	0.00165509	0.0354731
BIRC7	164.653	3.38683	1.07668	3.14561	0.00165739	0.0354731
LOC100346558	25.4402	6.29716	2.00192	3.14556	0.00165767	0.0354731
KRT12	278.846	-3.27278	1.04073	-3.14469	0.00166261	0.0354894
LOC100343160	342.697	-3.79994	1.20847	-3.14441	0.00166421	0.0354894
LOC103350262	283.92	-2.3875	0.759286	-3.14441	0.00166423	0.0354894
LOC100347365	1548.63	-3.68453	1.17221	-3.14324	0.00167089	0.035527
XKR6	186.49	-2.33912	0.7442	-3.14314	0.00167148	0.035527
LOC100343557	480.279	4.26231	1.35621	3.14281	0.00167335	0.035527
LOC100342493	63.513	-3.64811	1.16093	-3.1424	0.00167572	0.035527
PLCXD2	197.15	-2.21863	0.706095	-3.14211	0.00167736	0.035527
FRRS1	75.9661	5.32685	1.69548	3.14179	0.00167917	0.035527
HOOK1	2989.25	-2.34174	0.745365	-3.14173	0.00167952	0.035527
LOC108177902	17.9337	-3.34238	1.06474	-3.13913	0.00169448	0.0357999
KIAA0141	360.017	2.67706	0.85289	3.13882	0.00169632	0.0357999
LOC100339842	2612.68	-2.93207	0.93454	-3.13744	0.00170427	0.0359265
PYROXD2	256.417	3.7702	1.20209	3.13637	0.00171056	0.0360133
IQGAP2	2257.22	-2.65136	0.845441	-3.13607	0.00171231	0.0360133
LOC103350907	46.5559	-3.15156	1.00559	-3.13405	0.0017241	0.0361989
ZDHHC19	578.545	-3.40907	1.08781	-3.13389	0.00172507	0.0361989
FGF7	17.9441	7.25989	2.31713	3.13314	0.00172949	0.0362503
LOC100348409	518.932	-3.72336	1.18877	-3.1321	0.00173562	0.0362619
LOC103346787	1133.89	-2.15024	0.686543	-3.13198	0.00173631	0.0362619
LOC103351913	426.421	-2.99212	0.95536	-3.13193	0.00173663	0.0362619
KIRREL2	30.7434	-3.15231	1.00658	-3.13171	0.00173793	0.0362619
TEX36	357.299	-3.26121	1.04168	-3.13071	0.00174387	0.0363444
LOC103351463	30.8636	-3.32852	1.06372	-3.12914	0.00175319	0.0364973
LOC103348430	76.7021	-4.3617	1.39448	-3.12783	0.00176099	0.0365594
LOC108178831	1050.76	3.82833	1.22404	3.12763	0.00176222	0.0365594
LOC100357917	2743.14	1.81255	0.579535	3.1276	0.00176239	0.0365594
ZFHX4	670.437	-2.33556	0.746872	-3.12713	0.00176523	0.0365594
LOC108176507	13.2755	6.82451	2.18246	3.12698	0.00176612	0.0365594
GIGYF2	3068.63	-1.91562	0.61277	-3.12617	0.00177099	0.0366191
LOC108177187	29.8795	4.95051	1.58374	3.12584	0.001773	0.0366194
CASP9	752.529	-2.31236	0.740123	-3.1243	0.00178231	0.0367625
CKB	2003.04	4.33183	1.38662	3.12403	0.00178393	0.0367625
LOC100328912	1085.33	3.40001	1.08856	3.1234	0.00178775	0.0367879
MT3	185.217	3.25933	1.0436	3.12317	0.00178916	0.0367879
ACTL7A	6379.22	-3.43124	1.10059	-3.11765	0.00182298	0.0373796
SYK	1040.82	-3.49972	1.12259	-3.11755	0.00182362	0.0373796
EFCAB6	631.492	-2.73227	0.876483	-3.11731	0.00182508	0.0373796
STAT4	3141.55	-3.2996	1.05853	-3.11715	0.00182608	0.0373796
LOC103351757	292.111	4.60361	1.47738	3.11607	0.00183278	0.0374752
PRSS55	2176.59	-3.2694	1.04993	-3.11391	0.00184624	0.0376835
ACRV1	2336.41	-3.55241	1.14093	-3.11361	0.00184814	0.0376835
LOC100353320	78.7889	4.76622	1.53085	3.11345	0.00184912	0.0376835
DPP10	80.3257	6.40122	2.05667	3.11241	0.00185565	0.0377747
DNASE1L1	211.808	4.04514	1.29997	3.11171	0.00186006	0.0378226
DEFB1	86.9779	7.08933	2.27957	3.10995	0.00187121	0.0380072
ORYCUNV1R1662	26.1569	-3.58378	1.1526	-3.10929	0.00187537	0.0380312
LOC103351903	90.3589	-2.70523	0.870097	-3.10911	0.00187652	0.0380312
LOC103350113	132.577	-3.20399	1.03073	-3.10848	0.00188055	0.0380707
RANBP3L	174.843	-2.74158	0.882327	-3.10722	0.00188857	0.0381912
GSTP1	1308.76	4.01792	1.29344	3.10639	0.00189389	0.0382566
RCN3	508.51	2.6473	0.852601	3.10497	0.001903	0.0383985
SP5	33.6385	8.16837	2.63168	3.10386	0.00191014	0.0384611
ATP10A	2606.43	-3.23236	1.04141	-3.10384	0.00191029	0.0384611
CCDC168	407.098	-3.00179	0.968031	-3.10093	0.00192917	0.0387986
LOC103351456	280.174	-3.27041	1.0551	-3.09963	0.00193761	0.038896
LOC103351904	414.69	2.26247	0.729939	3.09954	0.00193824	0.038896
THNSL2	164.828	2.6922	0.869632	3.09579	0.00196286	0.0393472
GNAT3	53.7558	7.40994	2.39393	3.0953	0.00196613	0.0393694
VKORC1	587.518	3.18605	1.02943	3.09498	0.00196826	0.0393694
LOC103346890	2611.96	-3.35788	1.0855	-3.09341	0.00197872	0.0395358
LOC103348177	42.2478	-4.08257	1.32007	-3.0927	0.00198345	0.0395739
LOC100339996	94.2329	3.06649	0.991596	3.09248	0.00198494	0.0395739
LOC103350196	68.1195	-2.55044	0.825148	-3.09089	0.00199558	0.039743
PDZD8	3782.76	-1.97996	0.641122	-3.08828	0.00201319	0.0400421
CD72	74.5338	-2.97964	0.964919	-3.08797	0.00201528	0.0400421
LOC100347922	47.7631	-2.91929	0.945458	-3.0877	0.00201714	0.0400421
VAMP8	258.021	3.89085	1.26063	3.08642	0.0020258	0.0401504
S100A11	540.901	3.86881	1.25384	3.08558	0.00203156	0.0401504
LOC103349139	290.009	-2.92241	0.947189	-3.08535	0.00203311	0.0401504
LOC100348752	36.0703	3.27309	1.06085	3.08534	0.00203319	0.0401504
LOC100347087	1789.52	-3.11966	1.01132	-3.08473	0.00203734	0.0401504
LOC100348445	48.3714	-2.78929	0.904257	-3.08462	0.00203815	0.0401504
TTC23L	1084.42	-2.12084	0.687676	-3.08406	0.00204193	0.0401504
LOC100343299	204.085	3.90743	1.26701	3.08399	0.00204247	0.0401504
IL13RA2	168.454	-2.96816	0.962568	-3.08359	0.00204521	0.0401504
LOC103352444	936.67	-3.16009	1.02484	-3.08351	0.00204574	0.0401504
C1H11orf1	831.304	-2.03812	0.661001	-3.08338	0.00204662	0.0401504
C21H5orf52	809.346	-2.75882	0.894875	-3.08291	0.00204987	0.0401508
LOC103345344	641.236	2.76703	0.897585	3.08275	0.00205101	0.0401508
ERICH3	479.541	-2.52056	0.817796	-3.08214	0.00205515	0.0401811
TOR1AIP1	537.387	-1.91264	0.620675	-3.08156	0.00205922	0.0401811
LOC108176861	54.4364	-2.64872	0.859621	-3.08126	0.00206125	0.0401811
LOC103348554	24.445	3.60758	1.17089	3.08105	0.00206269	0.0401811
LRRC17	207.14	4.59411	1.49114	3.08094	0.00206348	0.0401811
ISOC2	355.239	3.83734	1.24618	3.07929	0.00207497	0.040362
ARMCX6	229.055	3.28805	1.06811	3.07839	0.00208122	0.0404407
LOC103349066	39.3568	-3.28547	1.06776	-3.07698	0.00209112	0.0405334
S100A10	833.625	4.32355	1.40532	3.07656	0.00209407	0.0405334
LOC103345518	81.013	-2.87801	0.935482	-3.0765	0.00209447	0.0405334
LGALS1	803.416	4.09692	1.3317	3.07645	0.00209481	0.0405334
NOVA2	190.687	-2.05601	0.66839	-3.07606	0.00209755	0.0405437
LOC108176883	125.903	-2.74069	0.891142	-3.07548	0.00210166	0.0405807
LOC103351333	1415.68	-2.91689	0.948686	-3.07466	0.00210743	0.0406233
LOC103348744	18.1665	-3.76662	1.22516	-3.07438	0.00210939	0.0406233
ARHGEF16	53.2592	6.41956	2.08838	3.07394	0.00211252	0.0406233
LRRC3B	413.086	-2.93865	0.956007	-3.07388	0.00211292	0.0406233
ERICH6B	735.835	-3.00901	0.978984	-3.0736	0.00211492	0.0406233
C15H4orf51	270.289	-2.55948	0.832889	-3.07302	0.00211906	0.0406489
LOC100349173	833.558	2.14457	0.697922	3.07279	0.00212068	0.0406489
LOC103350433	12.933	-5.02024	1.63405	-3.07226	0.00212445	0.0406543
RNF185	2108.74	-2.07385	0.675099	-3.07192	0.00212686	0.0406543
NME2	1206.21	3.62636	1.18053	3.07182	0.00212759	0.0406543
DACT2	33.975	6.71175	2.18518	3.07149	0.00212992	0.0406565
EDNRB	83.5287	5.72925	1.86561	3.07099	0.00213353	0.0406831
LOC100353174	81.5694	-2.62011	0.853389	-3.07024	0.00213888	0.0407429
PTPRU	316.681	-2.25778	0.735518	-3.06964	0.00214316	0.0407821
LPO	215.867	-3.65889	1.19231	-3.06874	0.00214967	0.0408637
C12H6orf163	401.072	-2.92842	0.954405	-3.06832	0.0021527	0.040879
MYCL	45.9122	2.4138	0.787077	3.06679	0.00216374	0.0409936
LOC100337808	30.3956	-2.23835	0.730093	-3.06584	0.00217063	0.0409936
SCN4A	67.6683	-3.06991	1.00146	-3.06544	0.00217353	0.0409936
LOC103346014	196.775	-3.28124	1.07046	-3.06526	0.00217479	0.0409936
FAT2	761.544	-1.81645	0.592652	-3.06496	0.00217698	0.0409936
LOC108177191	12.6224	-4.98319	1.62586	-3.06495	0.00217706	0.0409936
LOC100355485	20.0588	3.32852	1.086	3.06494	0.00217715	0.0409936
TMEM52	215.503	1.78989	0.584016	3.06479	0.00217821	0.0409936
BCAS4	70.7178	5.18584	1.69212	3.0647	0.00217885	0.0409936
TTC21A	2226.52	-2.45298	0.800473	-3.06441	0.00218103	0.0409936
XPO5	1877.07	-1.67781	0.547584	-3.06403	0.0021838	0.0410038
LOC103345049	39.053	6.91279	2.25645	3.06357	0.00218711	0.0410239
PFN3	1142.17	-3.0841	1.00693	-3.06287	0.00219228	0.0410728
MBD3L1	228.068	-2.31558	0.756083	-3.06261	0.00219418	0.0410728
MPP6	1934.19	-2.44445	0.798306	-3.06205	0.00219825	0.0411071
SAMD9L	88.9705	4.81788	1.57402	3.06087	0.00220692	0.0412071
GPD1	660.138	3.16154	1.03294	3.06072	0.00220808	0.0412071
LOC100008885	125.787	5.13634	1.67845	3.06017	0.00221211	0.0412403
LGALS12	137.1	4.88797	1.59795	3.05891	0.00222143	0.0413722
IL36RN	42.5341	8.5073	2.7815	3.05853	0.00222428	0.0413832
SPACA3	1292.2	-3.38492	1.10699	-3.05778	0.00222981	0.0414442
rna44161	12721.4	3.56146	1.16499	3.05709	0.002235	0.0414979
PMFBP1	3142.21	-3.35598	1.09788	-3.05679	0.00223721	0.0414979
CYS1	252.07	2.77346	0.907464	3.05627	0.00224108	0.0415238
RGS6	45.35	7.16302	2.34392	3.056	0.00224313	0.0415238
ST6GALNAC2	2133.06	-2.59137	0.848115	-3.05545	0.00224726	0.0415585
LOC100339059	78.0148	-3.3666	1.10219	-3.05445	0.0022547	0.0416542
LOC108176422	16.5288	-3.08691	1.0108	-3.05393	0.00225861	0.0416845
SASH3	27.4305	4.79667	1.57152	3.05224	0.00227139	0.0418783
TEX37	332.746	-2.86757	0.939639	-3.05178	0.00227486	0.0418805
FAM166B	147.546	4.93203	1.6162	3.05162	0.00227607	0.0418805
LOC100356859	104.016	4.5215	1.48199	3.05097	0.00228104	0.0419161
LOC103350837	16.7272	-4.06614	1.33282	-3.05077	0.00228256	0.0419161
LOC100357403	15.1654	3.49169	1.14487	3.04984	0.0022896	0.0419845
KCNE5	37.3479	4.82226	1.58123	3.04968	0.00229085	0.0419845
LOC100350867	547.808	-2.79441	0.916641	-3.04853	0.00229963	0.0421033
ICA1	799.251	-2.55641	0.838841	-3.04755	0.00230717	0.0421994
LOC100337997	320.554	-3.23857	1.06283	-3.04711	0.00231057	0.0422102
ASB5	255.882	-3.14777	1.03311	-3.04687	0.00231235	0.0422102
FAM83E	35.9733	-2.35221	0.772403	-3.04532	0.00232435	0.042387
FUNDC2	707.883	-2.35282	0.772824	-3.04445	0.00233105	0.0424162
NUAK2	1838.3	-3.15871	1.03761	-3.04423	0.0023328	0.0424162
CXHXorf58	339.181	-2.50635	0.823317	-3.04422	0.00233287	0.0424162
LOC100349729	68.9866	3.06532	1.0072	3.0434	0.00233918	0.042489
GPX1	2036.87	3.30717	1.08735	3.04149	0.00235408	0.0427174
FBXO39	710.727	-3.25338	1.07001	-3.04051	0.00236176	0.0427629
LOC103347135	976.418	-3.37807	1.1111	-3.04028	0.0023636	0.0427629
KIF26B	321.257	-2.38081	0.783092	-3.04027	0.00236368	0.0427629
LOC103352077	186.693	-3.33757	1.09799	-3.03971	0.00236807	0.0427629
PTPRC	37.1108	4.47332	1.47172	3.03952	0.00236952	0.0427629
ITM2A	171.969	4.97207	1.63591	3.03933	0.00237102	0.0427629
CCR7	42.5405	4.41886	1.454	3.0391	0.00237287	0.0427629
LOC108176753	74.4401	-2.99644	0.986193	-3.03839	0.00237847	0.0428219
ARHGEF2	2943.39	-2.20862	0.726977	-3.03809	0.00238082	0.0428221
PRTFDC1	91.7602	4.02382	1.3249	3.03708	0.00238884	0.0428553
TMEM247	2479.6	-3.0451	1.00274	-3.03678	0.00239117	0.0428553
LOC100350997	868.823	3.73501	1.23014	3.03625	0.00239544	0.0428553
LOXL3	4554.32	-2.68925	0.885775	-3.03604	0.00239704	0.0428553
CORO1A	70.402	3.92047	1.2914	3.03584	0.00239864	0.0428553
PDE9A	34.3964	3.89151	1.28199	3.03551	0.00240128	0.0428553
CHST2	42.0267	2.81175	0.926288	3.0355	0.00240134	0.0428553
LOC103345105	241.259	-3.4508	1.13687	-3.03536	0.00240252	0.0428553
MEGF9	732.495	-2.68176	0.88355	-3.03521	0.00240365	0.0428553
LOC100340174	145.995	-3.53797	1.16582	-3.03474	0.00240744	0.0428814
COL9A1	1322.28	-3.58056	1.18011	-3.03408	0.00241268	0.0429332
LOC100358393	17.0834	-3.55992	1.17385	-3.03268	0.00242392	0.0430508
FSCN3	2093.37	-3.23204	1.06575	-3.03266	0.00242411	0.0430508
TSGA13	356.956	-3.22379	1.06312	-3.03237	0.0024264	0.0430508
CSTA	78.6673	5.10808	1.68467	3.03209	0.00242866	0.0430508
LOC103345546	254.077	-3.22558	1.06405	-3.03143	0.00243401	0.0431041
SAMD4A	6513.09	-3.17517	1.04752	-3.03112	0.00243649	0.0431064
CARMIL1	3328.07	-2.20773	0.728461	-3.03068	0.00244005	0.0431115
LOC108177289	43.9088	-3.71255	1.22506	-3.0305	0.00244147	0.0431115
FABP12	2220.07	-3.06451	1.01137	-3.03006	0.00244508	0.0431338
SLC24A1	387.872	4.31954	1.42591	3.02931	0.00245109	0.0431922
LOC100356058	891.709	-3.32179	1.09665	-3.02904	0.00245333	0.0431922
OASL	93.843	3.06925	1.01336	3.02878	0.00245544	0.0431922
LOC108175451	306.037	-2.94103	0.971446	-3.02747	0.00246608	0.043196
FOXN4	52.9001	-2.59332	0.856659	-3.02725	0.00246793	0.043196
SLC6A5	28.5314	-3.9153	1.2934	-3.02714	0.00246881	0.043196
SLC25A4	1967.93	2.62241	0.866333	3.02703	0.00246971	0.043196
LOC100358333	1564.78	-3.02924	1.00077	-3.02691	0.00247069	0.043196
ST3GAL3	253.606	1.96321	0.648587	3.0269	0.00247079	0.043196
HIP1	1409.9	-1.7037	0.562929	-3.02649	0.00247408	0.043196
LOC103347957	704.971	-3.14327	1.0386	-3.02645	0.00247445	0.043196
MNX1	89.2083	-2.21435	0.73186	-3.02564	0.00248107	0.0432587
CMC4	62.0189	3.3452	1.10569	3.02544	0.00248275	0.0432587
TSKS	2343.62	-3.00932	0.995176	-3.02391	0.00249531	0.0434244
LOC100338374	102.615	-2.89182	0.956384	-3.02371	0.00249698	0.0434244
TMEM125	37.1585	6.87331	2.27344	3.0233	0.0025003	0.0434296
MGST3	935.133	4.03825	1.3358	3.0231	0.00250201	0.0434296
LOC103351328	98.5504	-2.90119	0.959789	-3.02274	0.00250497	0.04344
CTNND2	349.333	-2.18607	0.723411	-3.0219	0.00251194	0.0435199
LOC100342796	18.8332	4.8915	1.61939	3.02058	0.0025229	0.0436686
PDCL2	346.573	-2.96963	0.983252	-3.02022	0.00252594	0.0436799
RPL6	9312.11	2.60095	0.861419	3.01938	0.00253294	0.0437599
TAPBPL	209.128	3.5624	1.18022	3.01842	0.00254093	0.043799
IL1RN	33.2721	4.32953	1.43453	3.01808	0.00254381	0.043799
HSD17B2	67.9227	-2.94369	0.975378	-3.01799	0.00254454	0.043799
CCDC182	401.398	-3.36451	1.11482	-3.01797	0.00254474	0.043799
FCER1A	197.574	-3.97149	1.31644	-3.01684	0.00255426	0.0439219
KAT2A	1617.13	1.48429	0.49231	3.01494	0.00257028	0.0441233
ANKH	284.74	3.69964	1.22715	3.01482	0.00257128	0.0441233
LOC103345952	216.877	2.35432	0.780974	3.0146	0.00257318	0.0441233
CEBPA	158.895	4.76699	1.58155	3.01412	0.00257726	0.0441298
ARHGEF15	238.695	3.8117	1.26467	3.01398	0.00257843	0.0441298
LOC100353469	1750.08	3.20902	1.06489	3.01347	0.0025828	0.0441298
SAYSD1	1245.28	-2.33291	0.774177	-3.01341	0.00258332	0.0441298
PRKCQ	589.422	-3.14457	1.04362	-3.01314	0.00258556	0.0441298
LOC100008826	118.216	4.70289	1.56125	3.01226	0.00259307	0.0441825
LOC108176656	47.4328	4.18082	1.38795	3.01222	0.00259345	0.0441825
LOC108176793	291.438	-2.6446	0.878153	-3.01155	0.00259916	0.0442386
LOC103351749	31.0633	-3.08941	1.02632	-3.01019	0.00261083	0.0443961
HMGB4	6278.15	-2.84281	0.944548	-3.00971	0.00261499	0.0444241
LOC108176639	14.7398	-3.9121	1.29994	-3.00944	0.0026173	0.0444241
LOC108175686	42.8011	-3.54847	1.17934	-3.00886	0.00262231	0.044468
CAMK4	1303.08	-2.86108	0.951247	-3.00771	0.00263224	0.0445952
TOM1L1	1109.45	-1.48875	0.495202	-3.00634	0.00264414	0.0447555
SNCG	586.382	3.67656	1.22316	3.00578	0.00264896	0.0447956
SPATA32	1125.25	-3.04781	1.01407	-3.00551	0.00265138	0.0447956
SNCAIP	730.354	-2.90853	0.968134	-3.00427	0.0026622	0.0449372
CEP76	674.092	-2.04133	0.679953	-3.00216	0.0026807	0.0452079
LOC103346916	51.3069	-3.05815	1.01908	-3.0009	0.00269181	0.0452514
LOC103350128	138.594	-3.56912	1.18949	-3.00055	0.00269495	0.0452514
LOC108178829	33.9787	-3.92477	1.30816	-3.00022	0.00269786	0.0452514
LOC100343974	2528.53	-2.79469	0.931544	-3.00006	0.00269928	0.0452514
SLC24A2	66.8494	-3.27453	1.09153	-2.99993	0.0027004	0.0452514
LOC103346805	49.7647	-2.62516	0.875119	-2.99978	0.00270177	0.0452514
FAM186A	946.57	-3.52083	1.17377	-2.99959	0.00270341	0.0452514
SH3BGRL	1197.29	4.14296	1.38129	2.99933	0.0027057	0.0452514
GORASP1	1815.86	-1.49692	0.499099	-2.99924	0.00270656	0.0452514
LOC100340442	288.847	3.75196	1.25135	2.99833	0.00271467	0.0452514
MXD3	94.5579	-2.40252	0.801367	-2.99802	0.00271736	0.0452514
RAI14	1580.28	-2.50135	0.834334	-2.99801	0.00271744	0.0452514
CLEC1A	53.6854	4.74483	1.58268	2.99796	0.0027179	0.0452514
RMDN2	642.212	-1.82759	0.609672	-2.99767	0.00272055	0.0452514
WDR49	56.6015	5.47907	1.82789	2.99748	0.00272224	0.0452514
C18H10orf11	1701.41	-2.71002	0.904115	-2.99743	0.00272266	0.0452514
PCK1	23.4417	7.64664	2.55137	2.99707	0.00272584	0.0452632
LIPA	300.108	4.0985	1.36774	2.99654	0.00273065	0.0453022
LOC103350911	18.1148	-4.2128	1.40612	-2.99604	0.00273509	0.0453349
CDCA2	4183.03	-2.75496	0.919734	-2.99539	0.00274098	0.0453917
TULP2	2088.96	-2.40809	0.804008	-2.99511	0.00274347	0.045392
GTSF1L	2393.6	-3.09272	1.03291	-2.99418	0.0027518	0.0454563
RTP4	184.058	3.23756	1.08134	2.99402	0.00275327	0.0454563
LOC100349757	178.37	3.02181	1.00934	2.99385	0.00275477	0.0454563
LOC103345855	45.1812	-2.51649	0.840922	-2.99254	0.00276664	0.045611
DGKI	39.2739	-2.22741	0.744461	-2.99198	0.00277176	0.0456546
CCSER2	2131.51	-1.7538	0.586387	-2.99086	0.00278194	0.0457812
ZDBF2	609.139	-2.36036	0.78929	-2.99048	0.00278538	0.0457969
LOC103345696	30.6072	-2.74802	0.919191	-2.98961	0.00279332	0.0458863
ZADH2	235.892	3.43919	1.15059	2.98906	0.00279835	0.045928
C7H2orf57	1389.92	-3.05218	1.02152	-2.98787	0.00280926	0.0459578
PDC	50.4883	-3.38791	1.13413	-2.98722	0.00281528	0.0459578
MAB21L1	27.3198	3.15969	1.05774	2.9872	0.00281547	0.0459578
PHKG1	145.579	-2.33648	0.782229	-2.98696	0.00281769	0.0459578
TESK2	1869.42	-2.91174	0.97483	-2.98692	0.00281801	0.0459578
ARMCX2	1128.6	2.37095	0.793799	2.98684	0.00281879	0.0459578
LOC103351166	88.2246	-3.87498	1.29747	-2.98657	0.0028213	0.0459578
LOC100356535	5129.28	-3.29459	1.1033	-2.98613	0.00282528	0.0459578
LOC100338043	84.0271	4.69845	1.57344	2.9861	0.00282563	0.0459578
APOD	10235.3	3.14117	1.05194	2.98607	0.00282584	0.0459578
LOC100342727	26.57	-3.6216	1.21291	-2.98588	0.00282767	0.0459578
LOC103349234	68.0694	-4.03641	1.3521	-2.98528	0.00283322	0.0460073
LOC103348026	42.0933	-4.07659	1.3658	-2.98476	0.00283805	0.0460451
NAA10	328.681	2.97045	0.995319	2.98442	0.00284118	0.0460489
PROM2	75.2654	5.89694	1.97606	2.98419	0.0028433	0.0460489
LOC100343103	81.8614	-3.81437	1.27835	-2.98383	0.00284668	0.0460505
FOXD2	35.2318	-2.24374	0.752013	-2.98364	0.00284841	0.0460505
OAZ3	11634.4	-3.20108	1.07307	-2.98312	0.00285326	0.0460885
TMSB10	2205.28	3.04317	1.02067	2.98153	0.0028681	0.0462874
PSMB9	74.5331	3.98983	1.33849	2.98085	0.00287447	0.0463496
LOC100342923	208.155	-3.33081	1.11756	-2.98044	0.00287832	0.0463509
PHLDB2	330.077	4.06078	1.36254	2.98031	0.00287959	0.0463509
PPEF1	433.608	-3.24239	1.08831	-2.9793	0.00288906	0.0464626
PHYHD1	194.813	3.48969	1.17156	2.97866	0.00289513	0.0464856
LOC100344728	430.171	-1.59952	0.537029	-2.97846	0.00289696	0.0464856
RPL39	898.059	2.95497	0.992151	2.97835	0.00289808	0.0464856
ATP5S	1240.19	-2.20149	0.739309	-2.97777	0.00290353	0.0465324
LOC108176511	84.8141	-3.21169	1.07906	-2.97637	0.00291682	0.0467047
TMPRSS2	147.263	4.55786	1.5316	2.97587	0.00292156	0.0467399
MIEF1	2489.13	-2.3144	0.777967	-2.97493	0.00293054	0.0468094
SRRM5	1482.52	-2.859	0.961046	-2.97488	0.002931	0.0468094
GPR68	62.401	-2.34293	0.787757	-2.97418	0.00293775	0.0468723
LOC108177017	82.954	-3.2786	1.10249	-2.97382	0.00294119	0.0468723
PRM3	1244.75	-2.98888	1.00512	-2.97367	0.00294258	0.0468723
LRRC37A	3622.82	-3.79824	1.27753	-2.9731	0.00294809	0.0469193
MALL	152.343	4.73915	1.59435	2.97247	0.00295417	0.0469443
S100A6	931.021	4.26454	1.43471	2.9724	0.00295477	0.0469443
LOC108176852	22.3671	7.57883	2.55012	2.97195	0.00295916	0.0469735
LOC100346764	1032.5	-3.31941	1.11709	-2.97148	0.00296371	0.0469926
LOC100340967	1048.06	-3.21343	1.08164	-2.97088	0.00296944	0.0469926
RAB39A	320.391	-2.90489	0.977802	-2.97084	0.00296987	0.0469926
LOC103345721	90.192	-2.36462	0.795974	-2.97072	0.00297098	0.0469926
RPS20	7818.4	2.39959	0.807806	2.9705	0.00297315	0.0469926
SRF	962.853	-1.82761	0.615491	-2.96936	0.00298425	0.0471275
C4A	5119.27	3.92722	1.32299	2.96844	0.00299318	0.0471897
CDC42EP1	138.036	2.82224	0.950752	2.96842	0.00299332	0.0471897
CYGB	272.676	3.34672	1.12822	2.96636	0.00301343	0.047466
CMTM7	59.5385	4.04654	1.36466	2.96524	0.00302442	0.0475984
LOC103349775	37.0806	8.30923	2.80383	2.96353	0.00304136	0.047824
RAD54L2	1354.66	-2.51858	0.850236	-2.96221	0.00305438	0.0479877
LOC100349328	633.364	-3.17293	1.07153	-2.96113	0.00306513	0.0481155
LOC103346078	34.5162	-2.98015	1.00663	-2.96051	0.00307134	0.0481718
LOC103345410	624.31	-2.99254	1.01117	-2.95948	0.00308155	0.0482908
RFX1	1353.67	-2.94823	0.996297	-2.95918	0.00308457	0.0482969
LMO4	1846.2	3.94502	1.33348	2.95844	0.003092	0.048372
SP110	31.3783	3.5557	1.20199	2.95818	0.00309465	0.0483723
GPC5	78.687	-2.34553	0.792969	-2.95791	0.00309733	0.0483731
LOC100357437	1159.95	-3.13578	1.06071	-2.95629	0.00311361	0.0485024
NMI	119.937	2.90466	0.982542	2.95628	0.00311377	0.0485024
BCL2A1	34.6761	4.75548	1.60865	2.95618	0.00311471	0.0485024
MRPL55	575.16	1.52763	0.516782	2.95604	0.00311617	0.0485024
ATP1A4	2171.79	-3.5594	1.20443	-2.95525	0.00312412	0.0485796
LOC103349200	49.9258	-2.96777	1.00431	-2.95503	0.00312641	0.0485796
LDOC1	804.465	3.14027	1.0629	2.95442	0.00313257	0.0486342
FAM76A	952.498	-2.28166	0.772366	-2.95411	0.00313568	0.0486383
PAQR5	1309.1	-2.94313	0.996363	-2.95387	0.00313812	0.0486383
ARHGEF25	814.514	2.26679	0.767485	2.95353	0.00314158	0.0486508
PLS3	562.292	4.34382	1.47088	2.95322	0.00314482	0.0486601
LOC103345611	47.8291	-4.21408	1.42724	-2.95261	0.00315096	0.048714
C1H11orf87	76.5023	3.59983	1.21946	2.95198	0.00315745	0.0487733
LOC100358069	166.254	4.03083	1.36611	2.9506	0.00317162	0.0489511
SRXN1	63.1414	3.85477	1.30705	2.9492	0.00318593	0.049083
PPIF	192.49	2.40866	0.816715	2.9492	0.00318596	0.049083
LOC100355448	112.536	2.1548	0.730693	2.94899	0.00318818	0.049083
LOC108175727	23.5576	5.21961	1.77058	2.94796	0.00319876	0.0492047
CLDN15	219.013	2.07091	0.702713	2.94702	0.0032085	0.0492514
RHOC	795.823	2.44391	0.829289	2.947	0.00320874	0.0492514
GRK7	265.409	-3.1624	1.07329	-2.94646	0.00321434	0.0492514
PGGHG	657.155	4.2393	1.43893	2.94614	0.00321765	0.0492514
PDZD11	178.288	3.50048	1.18816	2.94613	0.00321775	0.0492514
ITGBL1	75.99	5.27339	1.78994	2.94612	0.00321787	0.0492514
PSD3	1060.57	-2.63203	0.893921	-2.94437	0.00323616	0.0494245
TRIM17	1213.87	-3.14099	1.0668	-2.94431	0.0032367	0.0494245
ZRSR2	110.974	2.63063	0.893506	2.94417	0.00323825	0.0494245
USP50	2890.05	-3.0944	1.05109	-2.94401	0.00323994	0.0494245
CCDC33	850.204	-3.77561	1.28261	-2.94369	0.00324322	0.0494336
LOC108176135	10.9031	-3.47211	1.18064	-2.94086	0.003273	0.0498461
CGREF1	56.7558	2.61126	0.888152	2.9401	0.00328102	0.0499269
